# Supplementary material for: The Transcriptomic Basis of Oviposition Behaviour in the Parasitoid Wasp Nasonia vitripennis
Source: PLoS One. 2013 Jul 19;8(7):e68608. doi: 10.1371/journal.pone.0068608 (PMC3716692; doi:10.1371/journal.pone.0068608)
Supplement: Table S1 — Valid tags used for analysis of digital gene expression between ovipositing and resting Nasonia vitripennis females. Table shows tag identifier (TagID), location of tag in N. vitripennis genome (Nvit 1.0) or Official Gene Set v1.2 (Location) and tag sequence (TagSequence). (XLSX) [file pone.0068608.s003.xlsx]

## Sheet: ID_Tags
TagID	Location	TagSequence
1	GLEAN_10060_192	CATGACAAGAATGGAGGCAAT
2	GLEAN_10108_109	CATGAAGATCCAGATAAGATG
3	GLEAN_10159_4014	CATGCTGCGAGGTTTCATGGA
4	GLEAN_10203_81	CATGCAAGGCGATACGTCAGT
5	GLEAN_10213_149	CATGCGGAGATGGAGTACTCA
6	GLEAN_10351_837	CATGTACAATCAGGACAAATC
7	GLEAN_10389_946	CATGTCACCAGCGGATGCGAC
8	GLEAN_10479_2551	CATGGCATATGTGGCGTCGAC
9	GLEAN_10524_146	CATGCAAAAATGATTCGAAGC
12	GLEAN_10536_1113	CATGTTTTCGTTACAGTTTCA
10	GLEAN_10536_510	CATGAGCTTCAACCTGTCGTA
11	GLEAN_10536_673	CATGCGAGAGGCTGCAAGGAA
13	GLEAN_10691_3030	CATGACTGTGGATCAAAATGG
14	GLEAN_10710_46	CATGCACAGAGGGACGTATTC
15	GLEAN_10749_369	CATGACCGTCTACTCAACCGG
16	GLEAN_10992_961	CATGATACAAACTCAGCTTCA
17	GLEAN_11028_91	CATGGAATGCCGCCTCCTGTT
18	GLEAN_11062_45	CATGAGTTTCAACACTGACGT
19	GLEAN_11134_1087	CATGTTCTGATGCCAGATCTA
20	GLEAN_11134_1663	CATGTCGGGACTGTAGACGTA
21	GLEAN_11209_10535	CATGAAGTACCAAGTGTAATT
22	GLEAN_11209_11301	CATGGGATTTATCTGGGAAAC
23	GLEAN_11258_2325	CATGAAGTCGGCCGTGGACTC
24	GLEAN_11259_3216	CATGTTGAAAGTATCGTATGC
25	GLEAN_11278_859	CATGGTTCTCCAAGTAGGCGC
26	GLEAN_11316_25	CATGAATGCGAAACTAGGAGT
27	GLEAN_11392_181	CATGCTAAGCAGATTCGATCT
28	GLEAN_11429_529	CATGGACCACTAGACAACTGT
29	GLEAN_11478_339	CATGATCGTTGCGAAGGCCCC
30	GLEAN_11479_189	CATGGATGACGAGAAGATTCC
31	GLEAN_11497_672	CATGCCTGCACCTGTTAACGA
32	GLEAN_11601_2874	CATGCAAAGCATACCAGATGG
33	GLEAN_11604_1003	CATGGAATTCATGATAACATT
33	GLEAN_11604_1003	CATGGAATTCATGATAACATA
34	GLEAN_1168_60	CATGATGGCGCGCGGAGGCGG
35	GLEAN_11826_299	CATGGGGAAAGCCATATTCAG
36	GLEAN_11841_17	CATGGAACACCAAGCAGACAC
37	GLEAN_11874_88	CATGATGATAGCCAAAATTGG
38	GLEAN_11887_63	CATGAATCCAATGCTTTAATA
39	GLEAN_11911_299	CATGTGTCGATGGAGCAAACG
40	GLEAN_12036_271	CATGACGCGTACAGAATCATG
41	GLEAN_12126_1466	CATGGATGTTGTCATCGTGGG
41	GLEAN_12126_1466	CATGGATGTTGTCATCGTATG
42	GLEAN_1228_93	CATGAAGGAAACCGCCCCAGC
43	GLEAN_12306_1064	CATGGACTGTTTTGCAGGAAC
44	GLEAN_12309_693	CATGGTAACGGCTACGGTCTT
45	GLEAN_12311_115	CATGAGTATTTTGTTGCCAAC
46	GLEAN_12334_1231	CATGAACAGGTGGAGAGCATT
47	GLEAN_12453_1795	CATGAAAAATATGCATAACAC
48	GLEAN_12543_119	CATGGGGAAAGTCGTGCTCGG
49	GLEAN_12558_231	CATGAAAACGTTCACGAAGCA
50	GLEAN_12565_109	CATGAGGATAATCTTAGGTAT
51	GLEAN_1262_634	CATGAATTAGTAAGACACGAT
52	GLEAN_12634_956	CATGCAATTATTATGAGGAGC
53	GLEAN_12655_189	CATGACATTTTCTGCATATGA
53	GLEAN_12655_189	CATGGCATTTTCTGCATATGA
54	GLEAN_12673_394	CATGAGGTGTCTGATATGGAT
55	GLEAN_12732_84	CATGGGGGATCTGTGCACAGT
55	GLEAN_12732_84	CATGGGGGATCTCTGCAAAGT
56	GLEAN_12857_370	CATGTTAGTCATACATCGTAT
56	GLEAN_12857_370	CATGTTAGTCATACATCCTAT
57	GLEAN_1294_418	CATGATGGTGATGCAGGCTTC
58	GLEAN_13061_310	CATGAACAATACATTACTGCA
60	GLEAN_13080_1350	CATGAGCGAAGCTCTACTGGC
59	GLEAN_13080_544	CATGTTAGAGAACAAACTCCA
61	GLEAN_13108_336	CATGCAGCTACTGCAAATACC
62	GLEAN_13117_2106	CATGGGAGAAAATATCGATCC
63	GLEAN_13166_136	CATGCGAAAGTGTGCACAGGT
64	GLEAN_13195_878	CATGTTTGGGCGACAGCGGTG
65	GLEAN_13229_33	CATGCAGTACGTTGAAGACCT
66	GLEAN_13270_258	CATGACTGGGGTCATAGAACC
67	GLEAN_13319_3516	CATGTTCCCAGCATTCTTGAC
68	GLEAN_13370_1123	CATGATACTTACTCGAATGAA
68	GLEAN_13370_1123	CATGATACTTACTCGAAAGAA
69	GLEAN_13422_529	CATGGCTCAGAAGGTGAAGTT
70	GLEAN_136_1864	CATGGAGGAATAGTGAATAAG
70	GLEAN_136_1864	CATGGAGGAATAGTGAATAAC
71	GLEAN_13712_1395	CATGCTCAAAAGCGTCAAGAC
72	GLEAN_13734_213	CATGGCTGCAGATGCATCCGC
72	GLEAN_13734_213	CATGGCCGCAGATGGATCAGT
72	GLEAN_13734_213	CATGGCGGCAGATGGATACGT
72	GLEAN_13734_213	CATGGCGGCAGATGGATTCGT
73	GLEAN_13848_612	CATGTGCAAACAACGGGCTGG
74	GLEAN_13849_329	CATGCAGTGAGGGACGAGTCG
75	GLEAN_13861_244	CATGAAAACAGCACAAGTGTC
76	GLEAN_13933_115	CATGCTGACTTGGAGCGTCTA
76	GLEAN_13933_115	CATGCTGACTTGCAGCGTCTA
77	GLEAN_13965_3946	CATGTATGCGATCTTTCCTTC
77	GLEAN_13965_3946	CATGTATGCGATCTTTCGTAT
78	GLEAN_14043_279	CATGGCAATGATTATGTAAGG
78	GLEAN_14043_279	CATGTCACTGATTCTGCAAGG
78	GLEAN_14043_279	CATGGCAATGACTGTGCAAGG
79	GLEAN_14208_606	CATGGAAGTGGTTCAGGTCTG
80	GLEAN_14259_367	CATGATGCTCAGAAAGATATT
81	GLEAN_14318_858	CATGCTAGTTTCGACGGGTTT
82	GLEAN_14328_1116	CATGCAGAGTAACAACACGAC
83	GLEAN_14351_343	CATGATAAAGAGATAATTGAA
84	GLEAN_14376_232	CATGTAGATAGAGCACTTATT
85	GLEAN_14395_698	CATGCATATTTCTTGCCGTTG
86	GLEAN_14623_1174	CATGAGTTGCGTTTTGATCTG
87	GLEAN_14687_587	CATGCAGAGATTACAAAATCA
88	GLEAN_14688_353	CATGTCTCAGGTATTATCAGG
89	GLEAN_14694_1110	CATGATGGACTTGGATACAAA
90	GLEAN_1475_330	CATGTGGGAGGATGAAGCTAA
91	GLEAN_14783_2109	CATGGTCATGCAGGGCTCGAA
92	GLEAN_14901_552	CATGGTCCTAATGGGTAGAGA
93	GLEAN_14998_669	CATGGAGGATTTACTCACCGA
94	GLEAN_15021_139	CATGCTAGTCGTTTCCCACGA
95	GLEAN_15048_57	CATGTGCATAGAAAAAGCACA
96	GLEAN_15081_82	CATGATACATTCGCAGAGAAG
97	GLEAN_1557_1938	CATGATGTAAAATCAGAGGTT
98	GLEAN_1591_3556	CATGAAGCACCTGCGGCTCCA
99	GLEAN_1602_271	CATGCTTTCGGCTCAGGTGGA
99	GLEAN_1602_271	CATGCTCTCTGCTCCGGAGGA
100	GLEAN_1682_1322	CATGCGTTTTCAATGCTACCG
101	GLEAN_1682_1421	CATGCGGAGATGGACTGCACT
101	GLEAN_1682_1421	CATGCGGAGATGGACTGCTCT
102	GLEAN_1697_1376	CATGCAAAATACAGAAGACTT
103	GLEAN_1813_691	CATGGTGGAGAATTTATGGGT
104	GLEAN_1817_543	CATGAACTACGATCGGAAGAT
105	GLEAN_1892_369	CATGAATAACATAAGCAGAGG
105	GLEAN_1892_369	CATGAATAACATAAGCAGAGT
106	GLEAN_2148_64	CATGCTTACGGTAAAAGGAGG
106	GLEAN_2148_64	CATGCTTACGGTAACAGGAGC
107	GLEAN_2190_243	CATGGAAAGTCGTCATCCTTC
108	GLEAN_2190_964	CATGGCTCCAATAAACCTACG
109	GLEAN_2206_560	CATGAGATTCCGAGGGTGAAT
110	GLEAN_2277_236	CATGCAAGGAAGCTAATGGGG
111	GLEAN_2435_3183	CATGTCACCATCTACTCATGG
112	GLEAN_2435_3361	CATGAAGGACGTGTAATAGAT
113	GLEAN_2527_518	CATGTGATGAATACTACAAAG
113	GLEAN_2527_518	CATGTGATGAATACTACAAAA
114	GLEAN_2533_1555	CATGGTATATTTAGGCAAAAT
115	GLEAN_2584_163	CATGAATCACGAAATGCTGAT
116	GLEAN_2648_440	CATGTAACTTTTATAAAGAGC
117	GLEAN_2693_477	CATGATCAAAGATGAAAAATA
119	GLEAN_2768_113	CATGGCTCTCATTTTGTGGCT
118	GLEAN_2768_34	CATGCAGCGAATGTGCAAACA
120	GLEAN_2898_13	CATGGAATAAGCGAATTGTCC
121	GLEAN_2929_673	CATGCAGGAGTATTCAGTCTC
122	GLEAN_2954_682	CATGCTGGTACCTACTACAGG
123	GLEAN_3018_195	CATGGCCTACACTGCACCACA
124	GLEAN_3064_183	CATGTCGCCGGAGCGGCTTCA
125	GLEAN_3085_109	CATGGACTTATCAACAATACG
126	GLEAN_3238_514	CATGGTGGTGGATACGGTGGC
127	GLEAN_3253_63	CATGAACGATTTATCACTCAG
127	GLEAN_3253_63	CATGAACGATTTATCACTCTC
128	GLEAN_3274_100	CATGATACTGAGTCAGAGCCA
129	GLEAN_3364_106	CATGATTTCCAGAAACTTACA
130	GLEAN_3375_250	CATGTTAGATTCACAGTCTTC
130	GLEAN_3375_250	CATGTTAGATTCACAGGCTTC
131	GLEAN_3436_195	CATGACTTTCCACGGGGATAT
131	GLEAN_3436_195	CATGCCTTTCCACGGGGATAT
132	GLEAN_3471_679	CATGAAACACAAGATACGAGT
132	GLEAN_3471_679	CATGAAACACAAGATACGAGG
133	GLEAN_3532_366	CATGAGGATCATCGCTTCGGA
133	GLEAN_3532_366	CATGATGATCCTCGCTTCGGA
133	GLEAN_3532_366	CATGACGATCATCGCTTCGGA
133	GLEAN_3532_366	CATGATGATCATCGCTTCGGC
133	GLEAN_3532_366	CATGATGAGCATCGCTTCGGA
133	GLEAN_3532_366	CATGATGATCATCGCTTCGGG
133	GLEAN_3532_366	CATGCTGATCATCGCTTCGGA
133	GLEAN_3532_366	CATGATGTTCATCGCTTCGGA
134	GLEAN_3583_1337	CATGTTGCGCGGAGTTGGAGG
135	GLEAN_3595_1548	CATGAAAATAACTTGCCGTCT
136	GLEAN_3616_501	CATGAATAAAAGTTTATGCTG
137	GLEAN_3630_2392	CATGTTCAAGACTCAGCTGAA
138	GLEAN_3640_6066	CATGGGGAGGAAGTACCAAGA
139	GLEAN_3694_300	CATGGTCCAGTCTGTTTCACC
140	GLEAN_3759_3069	CATGTATATTCTAAAGGAAGC
140	GLEAN_3759_3069	CATGTATATTCTAACGGAAGG
141	GLEAN_3805_192	CATGCCCAGGTTCGCCACGAA
142	GLEAN_3821_999	CATGATTGATGTTAGACTTAA
143	GLEAN_384_2191	CATGGTACTGGAGATGCTGGC
144	GLEAN_3933_927	CATGAAAGGTAACCAAAAAAA
145	GLEAN_3960_1005	CATGTTTTTCGCTCTAAAGGC
146	GLEAN_4061_5790	CATGCGTGAGACGAGGAAATC
146	GLEAN_4061_5790	CATGCGTGAGACGAGGACATC
147	GLEAN_4083_3189	CATGATAGAAACGTTGAAATA
148	GLEAN_4156_1500	CATGAAGGAAGAGGGAAGCGA
149	GLEAN_4173_1332	CATGCCATATATTCACGGACC
150	GLEAN_4197_930	CATGCTCGACACGGCACTGCT
151	GLEAN_4267_414	CATGTTGTCAGACGTCTTGAG
152	GLEAN_4328_60	CATGAACGAAGCCGCTGATCA
152	GLEAN_4328_60	CATGCACGATGCCGCTGATCA
153	GLEAN_4363_314	CATGTCGTCAAAAAGCACAGT
153	GLEAN_4363_314	CATGTCGTCAAAAAGCGCATT
154	GLEAN_4386_1160	CATGGTTTGGAAGTTATTTTT
155	GLEAN_4565_201	CATGCCTACACCACATGGAGT
156	GLEAN_4597_984	CATGGAGTCGCCTCAGATTTC
157	GLEAN_4659_247	CATGAGGTCTTTGAGAAGCCA
158	GLEAN_4702_514	CATGATATTGAAAAGTCTGAC
159	GLEAN_48_230	CATGCGGCAAAGACTGGTTGG
160	GLEAN_4803_635	CATGTACAGAGTCCAAAAGGG
161	GLEAN_481_3994	CATGTTGATAGGAAGGCGAAT
162	GLEAN_4961_970	CATGGCAATCCAATGCGAAAT
163	GLEAN_5139_106	CATGCGCTACAAGTTGAACAG
164	GLEAN_52_322	CATGGCCAGAATGACATCAAG
165	GLEAN_5381_232	CATGTACTAACAGAGGAGGAT
166	GLEAN_5451_3360	CATGGACGCGATGGTTATGAA
167	GLEAN_5771_225	CATGGCTGTTGAAGAAACTNN
168	GLEAN_5979_703	CATGTTGAAAACTGTAGCAAC
169	GLEAN_6019_867	CATGACAGATAGTGATAAATT
170	GLEAN_6098_549	CATGAGCAGAGTCGGCGCCGC
171	GLEAN_6106_139	CATGTCTCTCAGATCGAAAGC
172	GLEAN_6123_240	CATGACTTGTTTATTAAGTCC
173	GLEAN_6189_591	CATGATCAACGCGATTGGAAC
174	GLEAN_6229_156	CATGAAGATGCGACTTCAGCG
176	GLEAN_6257_1471	CATGCTCTCGGTAACACGGAG
175	GLEAN_6257_843	CATGGACTACCAGGGAGTGCC
177	GLEAN_628_78	CATGAAAGGGGAAAGTTTGGA
178	GLEAN_6293_78	CATGTTCAAAGATGGAACTTA
179	GLEAN_6340_642	CATGAGGGACCCGAAAAAGAG
180	GLEAN_6388_4042	CATGACAAGACTGAAGAAATG
180	GLEAN_6388_4042	CATGACAAGACTTAAGAAATG
180	GLEAN_6388_4042	CATGACAAGACTGAAGAACTC
181	GLEAN_6429_1236	CATGTTTTCCGAGTCCGTGCT
182	GLEAN_6525_1557	CATGGGCGCTGAGCTTTTAAA
183	GLEAN_6550_575	CATGTCAAAGCGCAAGTCTAA
184	GLEAN_6668_3030	CATGAATAATATGATGGGCCA
185	GLEAN_6674_441	CATGCTGTTTACTGATATATC
186	GLEAN_6748_124	CATGAGGACAAGATATACATT
187	GLEAN_6783_413	CATGCCAAGAAGAGATAATAT
188	GLEAN_6855_180	CATGTGGAAGAGGATAGAATG
188	GLEAN_6855_180	CATGTGGAAGATCATAGAATG
189	GLEAN_6962_210	CATGACTGGTCTATGTCGAAA
191	GLEAN_7171_1426	CATGCTACAAAACGCGATCCA
190	GLEAN_7171_397	CATGTGGTTGGACAAGTTTTA
192	GLEAN_7226_1786	CATGTTGTTGATTTTCCTAAA
193	GLEAN_7270_1762	CATGGCATATCAAAATACGCG
194	GLEAN_7291_1355	CATGGATGCCTCCGTCTACGA
194	GLEAN_7291_1355	CATGGATGCCTCCGTCTACAA
195	GLEAN_7298_87	CATGTGCTCCTCTGAGGAGTG
195	GLEAN_7298_87	CATGTTCTCCTCTGAGGATTG
195	GLEAN_7298_87	CATGTGCTCCTCTTAGGATTG
195	GLEAN_7298_87	CATGAGCTCCTCTGAGGATTG
195	GLEAN_7298_87	CATGTGCTCCTATGAGGATTG
195	GLEAN_7298_87	CATGTGCTCCTCTGAGGCTTG
195	GLEAN_7298_87	CATGTGCTTCTCTGAGGATTG
195	GLEAN_7298_87	CATGGGCTCCTCTGAGGATTG
195	GLEAN_7298_87	CATGTGCTCCTCTGAGGGTTG
195	GLEAN_7298_87	CATGTGCTCCTCTGAGGACTG
195	GLEAN_7298_87	CATGTGCTACTCTGAGGATTG
195	GLEAN_7298_87	CATGTACTCCTCTGAGGATTG
195	GLEAN_7298_87	CATGTGCTCCTCTGGGGATTG
196	GLEAN_7326_1614	CATGTTAAGCCATAAACCGTT
196	GLEAN_7326_1614	CATGTTAAGCCATAAACCGCA
197	GLEAN_7373_1302	CATGCGCAAAATAGTACCCAC
198	GLEAN_7421_246	CATGTGCGCTGGCAACTTCTT
199	GLEAN_7449_333	CATGCTCAATTTGAGAACCAA
201	GLEAN_7467_2736	CATGAAACTTCTTCAAAAATC
200	GLEAN_7467_742	CATGTGATTCCGGCCAAACCA
202	GLEAN_7479_787	CATGCAGAGAAAGTGGTTGAA
203	GLEAN_7480_363	CATGTGGAAGCATGCTAAGGA
204	GLEAN_7541_142	CATGCCAATAACTTGTTTCAG
205	GLEAN_7541_1693	CATGATACCGCACCCCCCCCC
205	GLEAN_7541_1693	CATGATACCGCACCCCACCAC
206	GLEAN_7577_1182	CATGGCTTGCGCAAGGTGGGC
207	GLEAN_7586_230	CATGTCGGGTTGGAGTATTGG
208	GLEAN_7630_147	CATGCAACAAAGAGTGTGCAA
209	GLEAN_7631_49	CATGGAAGATTGGCGGAGTGC
210	GLEAN_7639_41	CATGCGTTTACGGTGGACCCA
211	GLEAN_7639_625	CATGGAGACCCCGGCGGTCCC
211	GLEAN_7639_625	CATGGAGACTCCGGCGGTCTC
211	GLEAN_7639_625	CATGGAGACTCCGGGGGGCCC
211	GLEAN_7639_625	CATGGAGACTACGGCGGTCCC
211	GLEAN_7639_625	CATGAAGACTCCGGCGGTCCC
211	GLEAN_7639_625	CATGGAGACTCCGGCAGTCCC
211	GLEAN_7639_625	CATGGAGACTCCGGCGGTACC
211	GLEAN_7639_625	CATGGAGACTCCCGCGGGCCC
211	GLEAN_7639_625	CATGGAGACTCCGGCGGGGCC
211	GLEAN_7639_625	CATGGAGACTCCGGCGGTCNN
211	GLEAN_7639_625	CATGGAGACTCCGCCGGTCCC
211	GLEAN_7639_625	CATGGAGACTCAGGCGGTCCC
212	GLEAN_7742_2176	CATGATCTTGGTAGGCTCTGC
213	GLEAN_7747_189	CATGAATGTGATGCAGAAATC
214	GLEAN_7803_52	CATGCCAGAGCTACGTCGTAT
215	GLEAN_7816_32	CATGGCTACTCGAGTACGAGG
216	GLEAN_7944_1047	CATGGATATAGCTTCAAGAAT
217	GLEAN_7960_69	CATGGACGCCGAGCTCAAGGG
218	GLEAN_7976_2985	CATGGGATCCGGCTCGGGTTC
219	GLEAN_8252_2718	CATGAATATTTCAGAGGTCGT
220	GLEAN_8261_1227	CATGGACAAGATACTACGGGA
221	GLEAN_8370_134	CATGTAACAAAACGGACGAAT
222	GLEAN_8385_4731	CATGGCGTCAACAGGTGATGC
223	GLEAN_8405_97	CATGACGGAAACGTGGAGGTG
224	GLEAN_8529_124	CATGATCAATCTCAATATCCT
225	GLEAN_8530_1099	CATGTTTTTTTACAAGGCACG
226	GLEAN_8596_105	CATGCCACCACCAGGAAAAAC
227	GLEAN_8609_582	CATGCTCAGAACCAACATCGC
228	GLEAN_8643_84	CATGAGTATGATGAGTACCAT
229	GLEAN_8646_424	CATGGTTTATTGCCAGAAACA
230	GLEAN_8762_203	CATGCAAGTTATGAAAAGAAG
231	GLEAN_889_1197	CATGAAAATATTGCATGGTAG
232	GLEAN_8892_3258	CATGGCTAAAAACTCTGAGCT
233	GLEAN_8892_5540	CATGGAAGGTTGCTGTATGGG
234	GLEAN_8911_1138	CATGGACAAGATGGTGAGCCA
235	GLEAN_8969_4998	CATGAAGGAGACAGTGAGCCA
236	GLEAN_9015_1007	CATGTAAAGGATTAATTCGTA
237	GLEAN_9098_223	CATGAGAACAGAACATTCATA
238	GLEAN_932_1124	CATGTAATTATACTTTGCCGA
239	GLEAN_9374_172	CATGGAGGATTTGAGACATTT
240	GLEAN_9402_861	CATGGCCGTCACGAATCCGCT
241	GLEAN_947_2265	CATGGATGAAGATGAGGAGCC
242	GLEAN_9594_681	CATGTGGCCGCTGCTCCGAGT
243	GLEAN_9622_391	CATGTTAAGAGAGTTCATCCT
244	GLEAN_9749_322	CATGGAGACGTTTTGGGAATC
245	GLEAN_9761_287	CATGCTACCAGAAATATGTGG
246	GLEAN_9800_1521	CATGTTCGTCCCTGAAGACAA
247	GLEAN_9962_369	CATGCGCAGGACACGTAAAGA
247	GLEAN_9962_369	CATGCGAAGGCAACTTAAAGA
247	GLEAN_9962_369	CATGCGCCGGCCACTTAAAGA
247	GLEAN_9962_369	CATGCGCAGGCCACTTAAAGT
247	GLEAN_9962_369	CATGCGCAGGCCACTTCAAGA
247	GLEAN_9962_369	CATGCGCAGGCCACTTACAGA
248	GLEAN_9980_142	CATGTTTCAGCTGAACCAAAC
249	hmm100604_603	CATGTACTCGTGGACGCCACT
250	hmm1006274_2445	CATGGTGCAACTGATAGAGCA
251	hmm1006274_2874	CATGAGCCAGAGGGAGCAGGA
252	hmm1006274_3222	CATGCAGGCTGACGCTGCAGT
253	hmm1006274_3408	CATGGAGGCTCGTCATTATAT
254	hmm1084384_909	CATGGACCACTTAATTACTGG
255	hmm110254_90	CATGGAACATTAGTGATAAAG
256	hmm1152383_289	CATGTATACCTGGTAAAACAT
256	hmm1152383_289	CATGTATACCTGGTAACACAT
257	hmm1152383_617	CATGCATTATGGCCGAGTTGT
258	hmm1154274_1636	CATGCTTCTGGCACATTCGCA
259	hmm1170624_1489	CATGCTCCGACAATAATTCAA
260	hmm122194_1146	CATGATAACGGTCTTCTTCAG
261	hmm1232384_568	CATGGTGATTATGGAGGTCCT
261	hmm1232384_568	CATGGTGATTCTGGGGGGCCT
261	hmm1232384_568	CATGGTGCTTCTGGTGGTCCC
261	hmm1232384_568	CATGGTGATTCTGGTGGACCC
261	hmm1232384_568	CATGGTGATTCTGGTGGTAAT
262	hmm126194_83	CATGGGTTCAAGGGTGGTTGA
263	hmm1350384_741	CATGGTCGACAAGTATTACGA
264	hmm138104_5949	CATGGAACAAATGCCGATGTG
265	hmm138104_7990	CATGTTTCAGATGGACAACTG
266	hmm138314_3535	CATGTATCGACTCACATGTAC
267	hmm146624_1836	CATGGATCGAGTGCAGTTTGG
268	hmm146624_2630	CATGCACGATTAACATCACCC
268	hmm146624_2630	CATGCACAATTTACATCACCC
269	hmm158614_117	CATGTCGCGGCGGAAGAACCC
270	hmm158614_2508	CATGGTGCCAGCCATCTCGCT
270	hmm158614_2508	CATGGTGCCGGCCATCTCGCT
271	hmm170824_1503	CATGCTGGCTAGCACTAATTT
272	hmm185234_272	CATGGGTAGTCCTGGGAGTGT
272	hmm185234_272	CATGGGTAGTCCTGGGAGTCT
273	hmm188604_630	CATGGGAAAGAACCAGAGGCT
273	hmm188604_630	CATGGGAACGAACGAGACGAT
273	hmm188604_630	CATGGGAACGAACCAGACGCT
274	hmm206664_760	CATGTTGGTCTACCTAATGAA
276	hmm207054_11334	CATGTGTTCTACCTTCAGCTG
275	hmm207054_9668	CATGGCACCTTCAGGCCTACA
277	hmm212464_769	CATGATGATGGCAGAACCGAG
278	hmm218374_894	CATGACACCTCAAACGGTGTC
278	hmm218374_894	CATGAAACCTCAAACGGTGTC
278	hmm218374_894	CATGACTCCTCAAACGCTGTC
279	hmm219054_1681	CATGCCGCTGGATGGACGCTG
280	hmm219054_1770	CATGCCAGAGATGATCCTGGC
281	hmm234364_1344	CATGACAAAAGATCGTGAGGT
282	hmm234444_1770	CATGTTCGTTGATAAGGCTCG
283	hmm24404_2060	CATGTTTAGATTTGAGCCGGC
284	hmm246844_925	CATGTAAATAGTAATGTTCAC
286	hmm248664_1242	CATGTGGAGCAAATATACACT
286	hmm248664_1242	CATGTGTAGCAAATATACTNN
286	hmm248664_1242	CATGTGTAGCAAATATANTCT
286	hmm248664_1242	CATGTGTAGCAAATCTACTCT
285	hmm248664_652	CATGACGAAGAACTTGATCTT
287	hmm251174_1791	CATGTATTTAGATGCGTTAGA
288	hmm253004_215	CATGCCTTAAGTTGAAGCAAT
288	hmm253004_215	CATGCTTGAAGTTGAAGCAAT
289	hmm254194_738	CATGATGTATAGCAACGTCAA
290	hmm272054_1485	CATGGCGGACAAACCGGAAGC
290	hmm272054_1485	CATGACGGACAAACCGGAAGC
291	hmm272664_4643	CATGAAACATTGATCAAGGGG
292	hmm280444_997	CATGCTATTGGACGACGCGAA
293	hmm292274_14872	CATGATATGATGACGTGTTTC
294	hmm292274_15207	CATGTTCCTCCTTATGCATCT
294	hmm292274_15207	CATGTTCTTCCTTATTCATCT
295	hmm296414_5375	CATGTTCAACGAGCGTGGATA
296	hmm297004_2136	CATGTTGGAAGACTTGGAGAT
297	hmm300244_328	CATGCAGTTTTATTGACTTAT
298	hmm30124_24	CATGGATCAAGCTGGCGTCTT
299	hmm334144_448	CATGTGAAGAAGCTCATCGAC
300	hmm342344_213	CATGAAACGAGATGCAGGTCT
301	hmm354804_7203	CATGGTTTCTGATTTCATCTC
302	hmm362864_1632	CATGTCCAATGGCACGATAAC
303	hmm364504_903	CATGCGGGGTCTGATAGTCAA
304	hmm366924_562	CATGGGAAAGGAAACGAGGAT
305	hmm386314_753	CATGAAGCGGAAGGTCCAGGG
306	hmm390624_2585	CATGCGGCAAGGTTTTCTGTA
307	hmm400854_1824	CATGCATTTAAGTCCCGAAGA
308	hmm40174_1049	CATGTATTCAGGTTATTTTTG
309	hmm40174_1329	CATGCTTGCATCGACTGATGG
310	hmm40174_4290	CATGGAGCGTGAAGACGACTC
311	hmm411294_2490	CATGAAGGTACCTGGAAGTCG
312	hmm412314_153	CATGGCGCTTGGCGCTGGCCT
313	hmm414624_1098	CATGGCTTCTTCAGACGAGAT
313	hmm414624_1098	CATGGCTTCGGCAGACGAGAT
314	hmm418594_834	CATGGATCACGTTGAAGCTGT
315	hmm418844_804	CATGTACATATTATTGTGCGG
316	hmm444314_279	CATGCGGGCGAACATGGAGTT
317	hmm446314_4834	CATGGGAAATTCCACGAGGCG
317	hmm446314_4834	CATGGGAAATTACAAGAGGCG
317	hmm446314_4834	CATGGCAAATTACACGAGGCG
317	hmm446314_4834	CATGGGAAATTACACAAGGCG
317	hmm446314_4834	CATGGGAAATTACACGAGNNG
317	hmm446314_4834	CATGGGAAACTACACGAGGCG
317	hmm446314_4834	CATGGGAAATGACACGAGGCG
317	hmm446314_4834	CATGGGAAATTACACGAGGGG
317	hmm446314_4834	CATGGGAAATTACAATAGGCG
318	hmm474214_552	CATGCCGAATGGGGACTACCC
320	hmm486894_2353	CATGCGCCTTTCGTAAAGGGA
319	hmm486894_802	CATGCCGACGGCACTCTGGTA
321	hmm492894_14	CATGGCCTGTTTGTACCCAAG
322	hmm500794_1317	CATGCAAAAGTACAAAACGGG
323	hmm500794_5506	CATGCAGAAGAGAGCGTGGAT
324	hmm504274_2319	CATGCCGAGATATGGGATTTA
325	hmm514344_325	CATGTCGAAATGAACAAGTAC
326	hmm514344_492	CATGGCAAAAGGAACAGAACT
327	hmm544053_1878	CATGAACAGGGCTGATGAGGA
328	hmm547104_1791	CATGTGGGCTGAACAGGAAGA
330	hmm548184_11694	CATGCCCTACATATGGATGTT
329	hmm548184_1799	CATGGTACCATCGTATGCCGT
331	hmm554184_275	CATGCTCTCATCAATTGGAAT
332	hmm560444_1098	CATGCCCACGCAAGTGTGCCT
333	hmm570274_2470	CATGTTATGGCTGACGATCCG
334	hmm578244_438	CATGGGTCACAGCATGGGTGG
335	hmm580374_1806	CATGGCCGCCGGCAGACACCA
336	hmm586804_120	CATGGTCGTCTCCGCGTACGA
337	hmm608054_435	CATGGAGCTTTGTACGGGAGG
338	hmm610214_1887	CATGAGCAACAATTACACGCG
339	hmm62754_45	CATGCCTACACACGAGTACGC
340	hmm639024_1350	CATGAGCCAGGCGACGATAGT
341	hmm645234_321	CATGCAGAGAGTGGTCCTTGC
342	hmm645234_523	CATGCCGCGAACAAAATGCCG
342	hmm645234_523	CATGCCGTGCACAAAATGCCG
343	hmm654924_2712	CATGACAGCCTGCGGCGGGCG
343	hmm654924_2712	CATGACAGCCTGCGGCGGTCA
343	hmm654924_2712	CATGACAGCCTGCGGCGGACT
343	hmm654924_2712	CATGACAGCCTGCGGCGGTCC
343	hmm654924_2712	CATGACAGCCTGCGGCGGGCA
345	hmm681104_12186	CATGGCAGAGGATTTAAGCAA
344	hmm681104_9510	CATGGCCATAAGAAACCGCCT
346	hmm68764_586	CATGCTCTTCTTGCAAGATTA
347	hmm691024_189	CATGCATTTAACTGCTCTTTG
349	hmm745233_1614	CATGAAGAAATGTGCCTTTAT
350	hmm745233_2259	CATGGGCATAGCCGGCACGGA
348	hmm745233_63	CATGGAGCTCCGGGGCCGCGA
351	hmm76644_1091	CATGTGTTGTACGTCAAATGT
352	hmm768214_984	CATGATCACCGGCTGCAACAA
353	hmm825174_726	CATGTTGGCGACTCCAGTTGA
354	hmm84314_4345	CATGAGCTCACGACTGCGGTT
355	hmm874214_12150	CATGCCGCAGGGGATTTTAAA
847	SCAFFOLD1_1001449	CATGTATAGAATTTCTCAGGA
848	SCAFFOLD1_1002103	CATGGAATTTCGAATTAGGGG
849	SCAFFOLD1_1002971	CATGTTGTTCAGCTTGTCGAG
850	SCAFFOLD1_1003100	CATGAGAAGATCCGTCTGGAA
851	SCAFFOLD1_1009812	CATGCGATAATTAAAGGCGAA
852	SCAFFOLD1_1013174	CATGTTTTAACAACGTAAGAA
853	SCAFFOLD1_1013621	CATGCACACACTGCCTCCACG
854	SCAFFOLD1_1014427	CATGGTATCTGGCCGCCCTCG
855	SCAFFOLD1_1018755	CATGGACACAGAGGCGATCGA
856	SCAFFOLD1_1021372	CATGTTCCTTGACAGAGTAGA
857	SCAFFOLD1_1023558	CATGTCATTGGTATTATGTGA
858	SCAFFOLD1_1026086	CATGCTCATAATGTGTTGTAT
859	SCAFFOLD1_1026493	CATGTCTCCGCCAATGAAAAC
860	SCAFFOLD1_1029317	CATGTTCAGTGTGGCGTACCA
861	SCAFFOLD1_1029936	CATGACCGAGCGGGATCTCTA
862	SCAFFOLD1_1030378	CATGTTGGAGATTCCGGCATA
863	SCAFFOLD1_1031780	CATGTTAGTTTCGGAGACAGA
864	SCAFFOLD1_1033334	CATGGTGCCGTCAAGACCAAC
865	SCAFFOLD1_1034279	CATGACTTATTAGGATTTTGT
866	SCAFFOLD1_1034582	CATGATTCCTATAATTTTGAA
867	SCAFFOLD1_1034890	CATGAGTTGGAGTCACTTTAA
868	SCAFFOLD1_1035224	CATGCGTGGCGAAGAAAATAA
869	SCAFFOLD1_1035480	CATGTGAACCTTCGCGCAAGC
870	SCAFFOLD1_1035665	CATGTCTTAAATCTTGATTAA
871	SCAFFOLD1_1035796	CATGGGGAAAAAAAACATTAT
872	SCAFFOLD1_1037162	CATGTTATCATCTTAATTCTG
873	SCAFFOLD1_1037345	CATGTTTGGTTTACGCTTCTA
874	SCAFFOLD1_1037559	CATGAGAAATGCGTCGGTGGC
875	SCAFFOLD1_1038656	CATGGGTGATATCAGAATCGT
876	SCAFFOLD1_1039437	CATGTACGCCGCTAAATCGAC
877	SCAFFOLD1_1039530	CATGACATTGCCTTATAATAA
878	SCAFFOLD1_1040183	CATGTACCTGGGCGCACCTAC
879	SCAFFOLD1_1040288	CATGTGTTTTTCTATAAGCGT
880	SCAFFOLD1_1040359	CATGGAGCAGTGTTCATATTT
881	SCAFFOLD1_1041321	CATGTTTGGTTTATGCTTCTA
882	SCAFFOLD1_1041413	CATGCAAGGTGATGAGAATAA
883	SCAFFOLD1_1042632	CATGGGTGACATCAGAATCGT
884	SCAFFOLD1_1043122	CATGACATATCCTTACAATAA
885	SCAFFOLD1_1043682	CATGTTCCTGGGCACACCAAC
886	SCAFFOLD1_1043785	CATGTGTTATTCTATAAACTG
887	SCAFFOLD1_1043849	CATGATTATGCAAGCCACGCA
887	SCAFFOLD1_1043849	CATGATTATGCAATCCACGCA
887	SCAFFOLD1_1043849	CATGATTATGCAAGCCACGAA
888	SCAFFOLD1_1044006	CATGCACGCCTACACCAAATG
889	SCAFFOLD1_1044056	CATGTTTAATGGATTGCAATC
890	SCAFFOLD1_1045332	CATGTTCAAAGCATTGTTTAA
891	SCAFFOLD1_1046196	CATGAGACACGTCGCTCGTGT
892	SCAFFOLD1_1046275	CATGTAGCTCGCGCGAAATAA
893	SCAFFOLD1_1047778	CATGCATAGCGTCTGCTCGTT
894	SCAFFOLD1_1056281	CATGCTCATCGGCACGTAATT
895	SCAFFOLD1_1060231	CATGGGAAAAGGGGGAAAAAA
356	SCAFFOLD1_10646	CATGACAGCAGCTTTGGATGT
896	SCAFFOLD1_1066009	CATGGATGCCGGAACAAAAGC
897	SCAFFOLD1_1068165	CATGACATAAAAAACTTATTC
898	SCAFFOLD1_1074215	CATGGCTGTGATGAAAAATTT
899	SCAFFOLD1_1076196	CATGTTATTGTTACGACGCGA
900	SCAFFOLD1_1079122	CATGCGCACGCAAGTTTACAA
901	SCAFFOLD1_1112039	CATGTGGGTAGAGCAGAAAAA
902	SCAFFOLD1_1112191	CATGTTTTAAAAATTGTTCAA
903	SCAFFOLD1_1112282	CATGCATCTTACATTTATTTT
903	SCAFFOLD1_1112282	CATGCATCTTACATTTATTGT
904	SCAFFOLD1_1112417	CATGAAGTCATACGAACGAGA
905	SCAFFOLD1_1114099	CATGCCTCAGCGAGAAACTCA
906	SCAFFOLD1_1114339	CATGACATAACCTACTATGTT
907	SCAFFOLD1_1115501	CATGAACCTCATTTTTCCTTA
908	SCAFFOLD1_1115627	CATGAGTTTTCTCCTGTTAAA
909	SCAFFOLD1_1116646	CATGGACTTATGACTGAAGAA
910	SCAFFOLD1_1116909	CATGGACCAATGTCAATATTT
911	SCAFFOLD1_1117129	CATGTTTGGCAAAAGCCAAGG
912	SCAFFOLD1_1117378	CATGATTCTCACTGTACTGCC
913	SCAFFOLD1_1117918	CATGGGGAGGCAATATGTGTA
914	SCAFFOLD1_1118095	CATGCTGGGCCACCCGCATTA
914	SCAFFOLD1_1118095	CATGCTGGGCCACCCGCCTTA
915	SCAFFOLD1_1118342	CATGCCTGGCAATATAGCTGC
916	SCAFFOLD1_1118448	CATGCTAGCAAGTATAACTTG
917	SCAFFOLD1_1119194	CATGTACGAAGTTCTCTTTGA
918	SCAFFOLD1_1119361	CATGGTTGTTCTTCAAACCGA
919	SCAFFOLD1_1120425	CATGGAAAAATCAAGCTTGGG
920	SCAFFOLD1_1121643	CATGAGGGTTTTCTGCGGTGA
921	SCAFFOLD1_1121965	CATGAACAATGTGCGACCACC
922	SCAFFOLD1_1122106	CATGATGCATCCTGGTCAACC
923	SCAFFOLD1_1122257	CATGATCAGCAAAAGAAAGTG
924	SCAFFOLD1_1122743	CATGAAAGAAAGATGTATTTC
925	SCAFFOLD1_1123314	CATGAATTATTGCCAGTTTTG
926	SCAFFOLD1_1123349	CATGACGACAAAAAATGAATA
927	SCAFFOLD1_1123459	CATGTAGTTCTTACAGAAAAA
928	SCAFFOLD1_1123641	CATGTATTTTATTCTCGCTTC
929	SCAFFOLD1_1124711	CATGCTCGTTCTTTCTATCGT
930	SCAFFOLD1_1126975	CATGCCCGATGACGTTATAAC
931	SCAFFOLD1_1127256	CATGAGCCACGTCCAGCGTGT
932	SCAFFOLD1_1127842	CATGAAAGTGTGCATTCTATA
366	SCAFFOLD1_112878	CATGGTCGGGGAGCTGATCAG
933	SCAFFOLD1_1128939	CATGCATGAGTATCATTGTCA
934	SCAFFOLD1_1129003	CATGATCCATCCCCCGTTGTT
935	SCAFFOLD1_1130889	CATGTGCTCAACAGATTGGTC
936	SCAFFOLD1_1131210	CATGCTCTGTTGAAGAGCAGC
937	SCAFFOLD1_1131254	CATGCTGGAAAACAGAGAAGT
938	SCAFFOLD1_1131845	CATGCTCAAGAGGTTCTCAAA
938	SCAFFOLD1_1131845	CATGCTCAAGAGGTTCTCAAC
939	SCAFFOLD1_1132739	CATGGGTCTTCAGCTCTTCTC
940	SCAFFOLD1_1133468	CATGGCTCTGGCATTGGATAT
941	SCAFFOLD1_1134346	CATGCACACCACATACCTGAA
942	SCAFFOLD1_1134742	CATGAAGAAGGAAAAACAGAA
943	SCAFFOLD1_1134799	CATGTCAGAGGGTTTAGAATC
944	SCAFFOLD1_1135183	CATGGTTTTTTTTACGTTTTT
945	SCAFFOLD1_1135272	CATGTCCACTGAATTGCGTAT
946	SCAFFOLD1_1135317	CATGTTAGTTGTTAAAGTTTT
947	SCAFFOLD1_1135555	CATGTTATTTTCAATTATCAA
948	SCAFFOLD1_1136010	CATGTCTGCCGTTGTTAAAAA
949	SCAFFOLD1_1136071	CATGGCAAAAGTGAAATGGAA
950	SCAFFOLD1_1136933	CATGTTTGAAAAAAGGAGAAC
951	SCAFFOLD1_1137485	CATGGATGATCAAGTGGTTGA
952	SCAFFOLD1_1138143	CATGACGATGCAGATGACGAA
953	SCAFFOLD1_1138557	CATGGACTTGGACGATCTCGA
954	SCAFFOLD1_1139200	CATGTTCTTTTTTAAAAGAAG
955	SCAFFOLD1_1139579	CATGTTCATTCTTCCAAGTAC
956	SCAFFOLD1_1139741	CATGCTTTCACATCCGAAAAA
956	SCAFFOLD1_1139741	CATGCTTTCACATCCTAAAAA
957	SCAFFOLD1_1140166	CATGAGTTCTCCACTGGAGTC
958	SCAFFOLD1_1140927	CATGATGCTCAGATGCTCAGA
959	SCAFFOLD1_1141054	CATGGACGGCGCGGCGGCGTG
960	SCAFFOLD1_1143572	CATGCCCGAGGGAGTTGTTGC
961	SCAFFOLD1_1143792	CATGCAGAAGCTCATCTTCAC
962	SCAFFOLD1_1144855	CATGTTGACTACTATAATAAG
962	SCAFFOLD1_1144855	CATGTTGACTACTATAATAAA
963	SCAFFOLD1_1145229	CATGAAGACTAGCGCTGCCGA
963	SCAFFOLD1_1145229	CATGAAGACTAGCGCTGCCAA
964	SCAFFOLD1_1145507	CATGATGTAGGGAGTTGTTTT
965	SCAFFOLD1_1147482	CATGTAGATTATTACGACAAT
966	SCAFFOLD1_1147828	CATGAAATCAGTATACAAGAC
967	SCAFFOLD1_1148885	CATGCAAAGCAATAGCTAAAA
968	SCAFFOLD1_1149577	CATGATTGTTGGGAATATTGT
969	SCAFFOLD1_1149605	CATGACTTGAAGATCAGAACA
970	SCAFFOLD1_1150134	CATGCTTTGTGTGCTGGTATT
971	SCAFFOLD1_1151088	CATGTGTATCACTGTTAGATT
972	SCAFFOLD1_1151440	CATGCAAAATTTTATCAAGAT
973	SCAFFOLD1_1151777	CATGCATTTTTGATGTTCATA
367	SCAFFOLD1_115193	CATGATCAAGAAGCCTGTCAA
974	SCAFFOLD1_1152456	CATGATTTCGGGATTCCACTC
975	SCAFFOLD1_1152484	CATGTGCCATTGATAAAAGAA
975	SCAFFOLD1_1152484	CATGTGCCATTGAAAAATGAA
976	SCAFFOLD1_1152805	CATGTATTTCGGTGACACTTT
368	SCAFFOLD1_115627	CATGCAGCAAGGCTGCGACAT
977	SCAFFOLD1_1156280	CATGGTCCAAAAATTTTGTTG
978	SCAFFOLD1_1156621	CATGTCTCTATACTTCTCAAC
979	SCAFFOLD1_1156903	CATGGTGTCAACTTGCCTTTG
980	SCAFFOLD1_1159014	CATGGCGTCGGCAGGCGACAT
981	SCAFFOLD1_1159119	CATGCCTTGCGAGACAGTCTN
981	SCAFFOLD1_1159119	CATGCCTTGCGAGACAGTCGA
982	SCAFFOLD1_1159557	CATGTGGGCATCGGGCACCGA
983	SCAFFOLD1_1160394	CATGATTAGCGATTTCAAATG
984	SCAFFOLD1_1161292	CATGATCAAGTATTCGAATCA
985	SCAFFOLD1_1161577	CATGAGTACTAAATCATCAGT
985	SCAFFOLD1_1161577	CATGAGTACTAAATCATTAGT
986	SCAFFOLD1_1161637	CATGCCAGGCTTGGATCTGTT
986	SCAFFOLD1_1161637	CATGCCAGGCTTGGATCTGTC
987	SCAFFOLD1_1161920	CATGTGCTGAATGTGGAAAAG
988	SCAFFOLD1_1162060	CATGTAAGGATTCACACTGGT
989	SCAFFOLD1_1162162	CATGCAAAGGCCAAGTATGTT
990	SCAFFOLD1_1162812	CATGACGCCAATAACAAATGG
991	SCAFFOLD1_1163035	CATGTCGAATTTTAAGATGTG
992	SCAFFOLD1_1163210	CATGTATCACGTAAAAACACC
992	SCAFFOLD1_1163210	CATGTATCACGTAAACACACG
993	SCAFFOLD1_1163336	CATGAGTGTATCAAGCCTACG
994	SCAFFOLD1_1163558	CATGCTGAAGTTTGTATCACC
995	SCAFFOLD1_1163733	CATGTCAGAGCCGACCAATGA
996	SCAFFOLD1_1164164	CATGATATTTCTTATCATTTA
997	SCAFFOLD1_1164918	CATGTAAAAGGTCCCTCAACT
998	SCAFFOLD1_1165073	CATGAGCTGGAGGTCCGGGCA
999	SCAFFOLD1_1165279	CATGGACGAGACGACGGTACT
1000	SCAFFOLD1_1166352	CATGATGCTAGTGAAGCTCAT
1001	SCAFFOLD1_1166562	CATGCTGCTTATTGACCAGTG
1002	SCAFFOLD1_1166616	CATGACCGCAACACTCGGCCT
1003	SCAFFOLD1_1166644	CATGCCGCGGCCGACGGAGTG
1004	SCAFFOLD1_1166924	CATGTTTGGCTCTGATCACAT
1005	SCAFFOLD1_1167673	CATGAATGTACGTTTTTTAGA
1006	SCAFFOLD1_1167805	CATGTTTTTTTTTGTTACAAC
1007	SCAFFOLD1_1168610	CATGGAAATAAAGAAAATTTA
1008	SCAFFOLD1_1168825	CATGTTAACTGTACCCGCTAC
1009	SCAFFOLD1_1169359	CATGCTGTTCTTGTTCAGCCT
1010	SCAFFOLD1_1169567	CATGTACAGAAGTAATGCCAT
1011	SCAFFOLD1_1170453	CATGAGTAAACTGTACAGTCT
369	SCAFFOLD1_117229	CATGGCTCCACTTGGGACTTC
1012	SCAFFOLD1_1172459	CATGTAAGTAATCGCCTGATT
1013	SCAFFOLD1_1172878	CATGATGCTAACCAGCGTTGC
1014	SCAFFOLD1_1173111	CATGCTAGTTCGTAAAAATTG
1015	SCAFFOLD1_1174252	CATGCGCCGGTGTCTGTGCTG
1016	SCAFFOLD1_1174516	CATGTGGAGGCATTGATTCGG
1017	SCAFFOLD1_1175700	CATGATATTATTAAAGCACAA
1018	SCAFFOLD1_1175841	CATGGACCTGGTGCTACACCA
1019	SCAFFOLD1_1176305	CATGGTCTGGTTATAAAGAAA
1020	SCAFFOLD1_1176840	CATGCAGATCAGTATTGCGGA
1021	SCAFFOLD1_1176934	CATGCTCTAGGAGGAAACACC
1022	SCAFFOLD1_1177876	CATGCATTGTTAGAATATGAA
1023	SCAFFOLD1_1177984	CATGCTATATTTTAAAAGTTA
1023	SCAFFOLD1_1177984	CATGCTATATTTTAAAAGTTC
1024	SCAFFOLD1_1178089	CATGCTGTACGGCAGTACGGC
1025	SCAFFOLD1_1183500	CATGAGTATACCTATAGCTGC
1026	SCAFFOLD1_1184104	CATGTCTTAACCGCAAGCAAT
1027	SCAFFOLD1_1185722	CATGAAGGAGAGTCTCAACGA
1028	SCAFFOLD1_1185824	CATGAGTCAATCCTGCTATAG
1029	SCAFFOLD1_1186065	CATGCAGAGATTATCACACTT
1030	SCAFFOLD1_1186721	CATGGCAAACCAACCGAAACA
1030	SCAFFOLD1_1186721	CATGGCAAACCAACCGAAAAA
1031	SCAFFOLD1_1186757	CATGTTCCGCAGCATGTCAAG
1032	SCAFFOLD1_1186838	CATGAACACACCCCTGTCTGT
1033	SCAFFOLD1_1187090	CATGTATGTGAATTGTAATGA
1034	SCAFFOLD1_1187416	CATGTTAGAAAAGCCTGAAAC
1035	SCAFFOLD1_1187557	CATGACGGACATACTGCAGTT
1036	SCAFFOLD1_1188461	CATGCTTTCGAGATAAGAAAT
1037	SCAFFOLD1_1189104	CATGAGTGCGTTATAATGGAT
1038	SCAFFOLD1_1189400	CATGGTTGTTTGAAAGGAGAC
1039	SCAFFOLD1_1189743	CATGTACATATATATAAGAGA
1040	SCAFFOLD1_1190181	CATGTATTTACGTATGAAACA
1041	SCAFFOLD1_1190362	CATGCTCTCGCGCGAGTTTCT
1042	SCAFFOLD1_1192911	CATGCTCTCCGCTGTGCGCAG
1043	SCAFFOLD1_1193196	CATGGCAAGCAGTGCTGGAAG
1044	SCAFFOLD1_1193298	CATGGGACTTTCGTGATCCAT
1045	SCAFFOLD1_1193833	CATGATTTTTGCAAATCCTTT
1046	SCAFFOLD1_1194873	CATGTGCCAGGTGATTTTTGT
1047	SCAFFOLD1_1201414	CATGCAAGGATAGACTTGGTA
1048	SCAFFOLD1_1201666	CATGTCGATACACAAAAAAAA
1049	SCAFFOLD1_1202552	CATGCCGCAGACTATATTGAC
1049	SCAFFOLD1_1202552	CATGCCGCAGACTATATTTAC
1050	SCAFFOLD1_1203066	CATGGTTCGTCGATAAAACAG
1051	SCAFFOLD1_1203153	CATGTGCTTCGCCTCGACCAA
1052	SCAFFOLD1_1204777	CATGGACGCTTATACATCCAC
1053	SCAFFOLD1_1207729	CATGTTCCTTATAGGATATTT
1053	SCAFFOLD1_1207729	CATGTTCCTTATAGGACATTT
1054	SCAFFOLD1_1208012	CATGTGTCAAGATTTATTTAC
1055	SCAFFOLD1_1208104	CATGTGATTCAAATAACATAT
1055	SCAFFOLD1_1208104	CATGTGATTCAAATAACATAA
1055	SCAFFOLD1_1208104	CATGTGACTCAAATAACATAT
1056	SCAFFOLD1_1208140	CATGTCTTAATAAGCATTGCT
1057	SCAFFOLD1_1208650	CATGAATAAAGGATTATTTTC
1057	SCAFFOLD1_1208650	CATGAATAAAGGATTATTTGC
1058	SCAFFOLD1_1210071	CATGTCTTTACCGAACACTTG
370	SCAFFOLD1_121149	CATGCACCTTGCCCGGGACCA
1059	SCAFFOLD1_1212436	CATGGTCTGATTGATGGTTGC
1060	SCAFFOLD1_1216409	CATGCTTCGCTTAAAAAAATA
1061	SCAFFOLD1_1216475	CATGCGATTCGCTATTACTTT
1062	SCAFFOLD1_1216534	CATGAAAAAACTTCATAGCCG
1063	SCAFFOLD1_1217203	CATGTCAAATTTACAAATTAT
1064	SCAFFOLD1_1217603	CATGCTCATAATAAAGAATTA
1065	SCAFFOLD1_1217998	CATGTATGTATAATTGCTATA
1066	SCAFFOLD1_1218193	CATGCAAATTCATTCCGCGGC
1067	SCAFFOLD1_1218649	CATGCGTAATGTGCACCTTTG
1068	SCAFFOLD1_1222691	CATGCGCACCACGTCGCGCAC
1069	SCAFFOLD1_1229744	CATGCCGGAATCTCACTGCCT
1070	SCAFFOLD1_1231968	CATGCATAACAAAAAAAATGA
371	SCAFFOLD1_123410	CATGGACGACGGCTCGTGAAG
372	SCAFFOLD1_124287	CATGTTATACAACAATACAAT
373	SCAFFOLD1_124652	CATGTGTGTTGTGTAATATCG
1071	SCAFFOLD1_1253901	CATGTCCGCCCGCACATCAGT
374	SCAFFOLD1_125635	CATGTTTCTTTGAAACTGCCA
1072	SCAFFOLD1_1256891	CATGGTATGCCGTCTTCTTTG
1073	SCAFFOLD1_1258569	CATGCGCTCAGGGAAAAAAAA
375	SCAFFOLD1_126010	CATGGAGGCAAATATACGATA
376	SCAFFOLD1_126406	CATGCGTGAGACGACTTATAA
377	SCAFFOLD1_126878	CATGCGTCTTATGAATAAAAA
378	SCAFFOLD1_127470	CATGATGTAAATCAATAAAGA
379	SCAFFOLD1_127773	CATGTTTCAATTGATAAACCA
380	SCAFFOLD1_127821	CATGTATGATTAGTAAATGCT
1074	SCAFFOLD1_1281448	CATGTAAAGTTGATGATTCCG
381	SCAFFOLD1_128341	CATGAAAGATGTCTTCCGACC
1075	SCAFFOLD1_1290966	CATGACCGTGACACACAAAAA
1076	SCAFFOLD1_1293264	CATGTTTGGGGTGGAAGACTT
1077	SCAFFOLD1_1295166	CATGCTGCTTCGGCCGCTCCC
1078	SCAFFOLD1_1295281	CATGAGATTCGAAATTTCGTT
1079	SCAFFOLD1_1295838	CATGCCATTTTATCGAGATCG
1079	SCAFFOLD1_1295838	CATGCCATTTTATCGATATCG
1080	SCAFFOLD1_1297747	CATGTGAATTGACTTGGCCCA
1081	SCAFFOLD1_1299025	CATGTTAGCCAAGACAACCGT
1082	SCAFFOLD1_1299070	CATGACCAAAGACAACCCTTT
1083	SCAFFOLD1_1302613	CATGAAATTTAATTAATCTAT
1084	SCAFFOLD1_1302798	CATGTAGTGGTTTACAGCTTC
1085	SCAFFOLD1_1302891	CATGTAGAAGGTATTTTGTTT
1086	SCAFFOLD1_1304173	CATGATCCTGAGGATCTGAAA
1087	SCAFFOLD1_1306279	CATGATAGATTAAAAGGTAGT
1087	SCAFFOLD1_1306279	CATGATAGATTAAAAGGTCGT
1088	SCAFFOLD1_1306900	CATGTTCGTTGTAAATGTTAC
1089	SCAFFOLD1_1307218	CATGTAGCATTTCGAATTATT
1090	SCAFFOLD1_1308050	CATGCTTCTTAGTGTCTGTCA
1091	SCAFFOLD1_1309340	CATGAGCAGCAGACTCGAGTT
1091	SCAFFOLD1_1309340	CATGAGCAGCAGACTCGAGAT
1092	SCAFFOLD1_1309436	CATGTAGAAGGTTGGAGCATT
1093	SCAFFOLD1_1311325	CATGCGGTACTCGCGAGCCGC
1094	SCAFFOLD1_1317289	CATGTCCGGAGCCAAACGGCA
1095	SCAFFOLD1_1317798	CATGAACTGCGTCGACGGGAG
1095	SCAFFOLD1_1317798	CATGAACTGCGTCGACGGTAG
1096	SCAFFOLD1_1318203	CATGTCGAAAGTGTATTTTTA
1097	SCAFFOLD1_1318712	CATGAATGTTTTGACAAAACT
1098	SCAFFOLD1_1318837	CATGGTCCCATAGTCGCGCTC
1099	SCAFFOLD1_1320659	CATGGCTTTTCATCGTCATTA
1099	SCAFFOLD1_1320659	CATGGCTTTTCATCGTCATTT
1100	SCAFFOLD1_1321125	CATGAATTTCACTAAATAGAC
1100	SCAFFOLD1_1321125	CATGAATTTCACTAAATAGAT
1101	SCAFFOLD1_1321528	CATGCTCGTTGGCACCGATTT
1102	SCAFFOLD1_1321740	CATGAAGCCTAATTGAATACG
1103	SCAFFOLD1_1322355	CATGTCACGACAACTATAATC
1104	SCAFFOLD1_1323064	CATGAATCAACTGCCTCGTAT
1105	SCAFFOLD1_1326786	CATGTCGCACAAACGACGTAT
1106	SCAFFOLD1_1328098	CATGCAAATTCGCTCCACCAT
1107	SCAFFOLD1_1330304	CATGAAGAAAGGTATCCTAAA
1108	SCAFFOLD1_1334239	CATGAGCCAAGACAGATGCTC
1109	SCAFFOLD1_1334441	CATGTGTGGACTGTGGGCTCT
1110	SCAFFOLD1_1334900	CATGCATCTGTACGCCACCAA
1111	SCAFFOLD1_1335202	CATGTGGTAGAACCATTCCTA
1111	SCAFFOLD1_1335202	CATGTGGTAGAACCATTCGTA
1112	SCAFFOLD1_1335262	CATGTCAAGTTTATCAGGAGG
1113	SCAFFOLD1_1335292	CATGAGCCTGGACAGAAACCA
1114	SCAFFOLD1_1335502	CATGTTGTCAGGAGGCTTGGA
1115	SCAFFOLD1_1335897	CATGTTCAACAAACTAATTTT
1116	SCAFFOLD1_1336786	CATGAACGAGAGACTGTTAAA
1117	SCAFFOLD1_1336973	CATGTATCACTTTAAAAAGAG
1118	SCAFFOLD1_1338022	CATGTGCTTGTGACGTCACGA
1119	SCAFFOLD1_1338119	CATGCGTCACAAGCTCCTCGA
1119	SCAFFOLD1_1338119	CATGCGTCACAAGCTCCCCGA
1120	SCAFFOLD1_1339870	CATGTGTTGCTTATTCTGTTC
1120	SCAFFOLD1_1339870	CATGTGTTTCTTTTTCTGTTT
1121	SCAFFOLD1_1340246	CATGGTGGCAAGAAATTTGCA
1122	SCAFFOLD1_1340570	CATGAGTTTGGATGAAATAAA
1123	SCAFFOLD1_1341698	CATGGGACCAAACGTCGTGTT
1124	SCAFFOLD1_1341803	CATGGTCATACCCAAAGACAA
1125	SCAFFOLD1_1342359	CATGGAGATGATGACCCGTTC
1126	SCAFFOLD1_1342641	CATGACTAAGGTCATAAAAAG
1127	SCAFFOLD1_1343171	CATGCCGTAAGATGTACTTTT
1128	SCAFFOLD1_1343414	CATGTATAGCCAACGATCTTT
1129	SCAFFOLD1_1343606	CATGTAATACAGAATTAAATA
1130	SCAFFOLD1_1343726	CATGGAAAGTCGCTTTTGCCA
1130	SCAFFOLD1_1343726	CATGGAAAATCGCTTTTGCCA
1131	SCAFFOLD1_1343764	CATGAACAGTCTTGTCGCAGA
1132	SCAFFOLD1_1343803	CATGCACAGTTTGGTTGGACC
1133	SCAFFOLD1_1344839	CATGGTTGTCAACTCATTATT
1134	SCAFFOLD1_1345485	CATGAGTATTCTTGCTTTCTC
1135	SCAFFOLD1_1345878	CATGCTCGGACACACTGAGAT
1136	SCAFFOLD1_1346567	CATGTCTACGTTAAGACCATT
1137	SCAFFOLD1_1347129	CATGGACATGTCACAGCTCTC
1137	SCAFFOLD1_1347129	CATGGACATGTCACAGCCCTC
1138	SCAFFOLD1_1347354	CATGTACCAACAATTAGGATA
1139	SCAFFOLD1_1348313	CATGTCCGGGGCTACTCCTTT
1140	SCAFFOLD1_1349410	CATGCAAGAAAAAGATGACGA
1140	SCAFFOLD1_1349410	CATGCAAGAAAAAGATGATGA
1141	SCAFFOLD1_1349457	CATGGGTCAATTTGGCTACAG
1142	SCAFFOLD1_1349823	CATGGAACATCCATTTGTTAA
1143	SCAFFOLD1_1350406	CATGAGAGAGTGTTTGTTAAC
1144	SCAFFOLD1_1350551	CATGTTGTAATCTGTAGCAAA
1145	SCAFFOLD1_1350639	CATGTTTCCATTGTATTTATA
1146	SCAFFOLD1_1351512	CATGAGCGCTCTCAGGACTGG
1147	SCAFFOLD1_1351669	CATGTCATCTTGATTGGCCCC
1147	SCAFFOLD1_1351669	CATGTCATCTTGATTGGCCCA
1148	SCAFFOLD1_1351854	CATGGAATTTACCAGATTGGT
1149	SCAFFOLD1_1352469	CATGCAATAGTGCCGCGTTCA
1150	SCAFFOLD1_1354376	CATGTCGGAAAACACTCTAAG
1150	SCAFFOLD1_1354376	CATGTCGGAAAACACTCTCAG
1151	SCAFFOLD1_1354482	CATGTGTCATCGCCGATTCTC
1152	SCAFFOLD1_1354885	CATGTCACGGGTTAGGGCTTC
1153	SCAFFOLD1_1354915	CATGTATAGGGGCGCCGAGAG
1154	SCAFFOLD1_1355384	CATGATTTCTGCCATCCTGTA
1154	SCAFFOLD1_1355384	CATGATTTCTGCCATCCTGCA
1154	SCAFFOLD1_1355384	CATGATTTCTGCCATCTCGTA
1155	SCAFFOLD1_1356214	CATGAGGGTGTTACCGGCGAG
1156	SCAFFOLD1_1361302	CATGCCGATGGCACAGATGAG
1157	SCAFFOLD1_1362927	CATGTAGGAGGTGATTGTTAT
1158	SCAFFOLD1_1364028	CATGTCGCGACTAGCGTAAAT
1159	SCAFFOLD1_1368396	CATGGCGTTTATCGTTTTAGA
1160	SCAFFOLD1_1368747	CATGTTATATGCGCACCGACG
1161	SCAFFOLD1_1380231	CATGAGTTAGAATGTGAGTCA
1162	SCAFFOLD1_1389345	CATGGGAATCTACACATTTCG
1162	SCAFFOLD1_1389345	CATGGGAATCTACACATTTCT
1163	SCAFFOLD1_1389833	CATGGTACGCAGTGTGCTATT
1164	SCAFFOLD1_1390721	CATGAAGTGACTGTTGTTCAT
1165	SCAFFOLD1_1391001	CATGTAGCTTTGTAATTGATC
1166	SCAFFOLD1_1391399	CATGTCGTGCCACTCTTGTCG
1167	SCAFFOLD1_1391737	CATGTAAAATGTTGACTAGAT
1168	SCAFFOLD1_1392607	CATGTTTAGTTCTTGAAGATC
1169	SCAFFOLD1_1393640	CATGGTACTTCTTTTTGAAGA
1170	SCAFFOLD1_1394017	CATGCAGTTTTGAAATTTTAT
1171	SCAFFOLD1_1394392	CATGTGCAAGATCAATCTTCA
1172	SCAFFOLD1_1396255	CATGACTTGTTAGAACAAGAA
1173	SCAFFOLD1_1396418	CATGACGATGCCGATGTACAG
1174	SCAFFOLD1_1396501	CATGCATGACTTTACGCATTG
1175	SCAFFOLD1_1396637	CATGAAATTCAATCATCGTCA
1176	SCAFFOLD1_1397755	CATGTGATGGGATCGAATGTG
1177	SCAFFOLD1_1397950	CATGTATAATTATTTTAATGC
1178	SCAFFOLD1_1398026	CATGATATTTCCTTCAAGCAG
1179	SCAFFOLD1_1401241	CATGTATCGAGTACAGATCTC
1180	SCAFFOLD1_1401359	CATGACATTACATTTCATTAA
1181	SCAFFOLD1_1401403	CATGTACGTATCAAGTAGTAA
1182	SCAFFOLD1_1401456	CATGCTTTTCAGAGCCACCGA
1183	SCAFFOLD1_1401894	CATGATCTGTTCGAAGCTGCA
1184	SCAFFOLD1_1402041	CATGTGACCAAGTTTATTAAG
1185	SCAFFOLD1_1402491	CATGTAGGAAAAGGTATCGTA
1185	SCAFFOLD1_1402491	CATGTAGGAAAAGGTATAGTA
1186	SCAFFOLD1_1402724	CATGAATAAAGACTTGATTTT
1187	SCAFFOLD1_1402880	CATGTCTGATGTAAGGAAATC
1188	SCAFFOLD1_1403094	CATGCCGCTGCAGTTCCTACT
1189	SCAFFOLD1_1403851	CATGTTACAATAAGCTATTGA
1190	SCAFFOLD1_1404008	CATGAATCCAATTGATTTTTT
1191	SCAFFOLD1_1405264	CATGTTTCGGCTTTAAACAAT
1191	SCAFFOLD1_1405264	CATGTTTCGGCTTTATACAAT
1192	SCAFFOLD1_1405904	CATGTGGTTGTCCCATGTATC
1192	SCAFFOLD1_1405904	CATGTGGTTGTCCAATGTATC
1193	SCAFFOLD1_1406529	CATGAACAGATTAGAACAAAA
1194	SCAFFOLD1_1406996	CATGCTTTCTGAAATAGTAAA
1195	SCAFFOLD1_1407865	CATGAAAAAAATTACTTAATA
1196	SCAFFOLD1_1407948	CATGTATATATGCATGATAAA
1197	SCAFFOLD1_1411052	CATGGCACAATTGTGAACCAG
1198	SCAFFOLD1_1412661	CATGAACCGAACCAACAAATA
1199	SCAFFOLD1_1412689	CATGAGGAACCAAAAGGTGAT
1200	SCAFFOLD1_1435603	CATGTAAGTACAATTAATGAT
1201	SCAFFOLD1_1446237	CATGGCCGCGTTGCAACGGAA
1201	SCAFFOLD1_1446237	CATGGCAGCGTTCCAACGGAA
1201	SCAFFOLD1_1446237	CATGGCAGCGTTGAAACGGAA
1201	SCAFFOLD1_1446237	CATGGCAGCGTTGCAACGGAT
1201	SCAFFOLD1_1446237	CATGGCAGCGTTGCAACGGGA
1201	SCAFFOLD1_1446237	CATGGCAGCGTTGCAACGGAC
1201	SCAFFOLD1_1446237	CATGGCAGAGTTGCAACGGAG
1201	SCAFFOLD1_1446237	CATGGCAGCGTTGCAACGGTA
1202	SCAFFOLD1_1453021	CATGAAATAATTAATTTATCG
1203	SCAFFOLD1_1458802	CATGGACTAGATTGGTGTCCT
1204	SCAFFOLD1_1460052	CATGTTTGGAACCTTGCTTAA
1205	SCAFFOLD1_1460219	CATGCAGCATACTGAAAACTT
1206	SCAFFOLD1_1460893	CATGTGCCAGGCCAACGCAAA
1207	SCAFFOLD1_1461128	CATGTATTATAGCGAAAAAAA
1208	SCAFFOLD1_1462444	CATGTTAGTACTACTTCGTTC
1208	SCAFFOLD1_1462444	CATGTTAGTACTACTTCGTAT
1209	SCAFFOLD1_1462724	CATGGCGGTCACACTTATCAT
1210	SCAFFOLD1_1462752	CATGGTTCAAAAATGAGACTG
1211	SCAFFOLD1_1462988	CATGTCTACAATATCAAGCAC
1212	SCAFFOLD1_1463386	CATGTGAACACCCACAGAATA
1213	SCAFFOLD1_1463998	CATGGCAGCTTGCAGAGCAAT
1213	SCAFFOLD1_1463998	CATGGCAGCCTGCAGATCAAT
1213	SCAFFOLD1_1463998	CATGGCAGCCTGCAGAGCAAT
1214	SCAFFOLD1_1464331	CATGCGATAGGCATTATGCAC
1215	SCAFFOLD1_1464559	CATGGCTGCAGCAGCATGGCC
1216	SCAFFOLD1_1465032	CATGTGGAGGCAACCAGCAAT
1217	SCAFFOLD1_1466258	CATGTATTATCCACCGGATTA
1218	SCAFFOLD1_1466319	CATGCCCTGCGCGAGCGAGCT
1219	SCAFFOLD1_1466351	CATGGGTATCTTGATAATTAG
1220	SCAFFOLD1_1467041	CATGAAGATGATATAAAATTG
1221	SCAFFOLD1_1467658	CATGTCCTCTCTAAACTATTG
1222	SCAFFOLD1_1467735	CATGAACTTTCTTGTTTGATA
1223	SCAFFOLD1_1467862	CATGACGATGTTTGCCAGTCT
1224	SCAFFOLD1_1470752	CATGCGATGTATATAGGCAGA
1225	SCAFFOLD1_1472407	CATGAGATATGCTTAGAGCCG
1226	SCAFFOLD1_1473657	CATGATCTTGGCGCTCGCCAC
1227	SCAFFOLD1_1477858	CATGCCGATTTTCATAGAAAT
1228	SCAFFOLD1_1481308	CATGTACAAGAAGTACGTGCG
1229	SCAFFOLD1_1481398	CATGGCGAAGCAGCCGGAGTT
1230	SCAFFOLD1_1485536	CATGAAAACTTAGTTTATTGT
1231	SCAFFOLD1_1485641	CATGAATGTACGTTTGTTTGT
1232	SCAFFOLD1_1486057	CATGCATACACACGACTACTG
1233	SCAFFOLD1_1487262	CATGCTCGCGAAATGGAAATC
1234	SCAFFOLD1_1487354	CATGCACGCACGCAAAAGTTC
1235	SCAFFOLD1_1487528	CATGACTCTTATCTGTCTCGT
1235	SCAFFOLD1_1487528	CATGACTCTTATCTGTCTCAT
1236	SCAFFOLD1_1489703	CATGTTAAATATAAACGTCAG
1237	SCAFFOLD1_1490654	CATGACCGAAGAGCACAAAAT
1238	SCAFFOLD1_1491621	CATGTATCGTTATAGTCATAT
1239	SCAFFOLD1_1491799	CATGTATTACTCGATTGTTAT
1240	SCAFFOLD1_1492106	CATGCATGCACCAAACATAAA
1241	SCAFFOLD1_1492905	CATGCCATTATGCACTTGTTA
1242	SCAFFOLD1_1493474	CATGTTCGGCATTATATATAT
1243	SCAFFOLD1_1494623	CATGATGCTGGAAAACTTCAT
1244	SCAFFOLD1_1496729	CATGTTGTCGAAATAATCTTC
1245	SCAFFOLD1_1499525	CATGCTGCTGGGCTTCCTGTC
1245	SCAFFOLD1_1499525	CATGCTGCTGGGCTTCCAGTC
1246	SCAFFOLD1_1499781	CATGGATAGTCCTGTAACCGA
1247	SCAFFOLD1_1500012	CATGCTGAAATACAAGTTATT
1248	SCAFFOLD1_1500938	CATGACCTCGGTGATTTGGCC
1249	SCAFFOLD1_1501274	CATGCGAAGGTGCTACGCAGC
1250	SCAFFOLD1_1501795	CATGACTCAGCTTGTTCAGTA
1251	SCAFFOLD1_1501882	CATGGTCGAGATTAAGAAATA
1252	SCAFFOLD1_1502237	CATGTAAAGATGCTTCGTATG
1253	SCAFFOLD1_1503826	CATGCCGGCGGTGTAAAGAGT
1254	SCAFFOLD1_1504073	CATGTCCTCGAGGCCGGAAGC
1255	SCAFFOLD1_1504763	CATGAGAGCGGACGTAATTAA
1256	SCAFFOLD1_1520476	CATGACGATGCCCGCTTGGAG
1257	SCAFFOLD1_1524346	CATGGACCCGCACTGCCGTCT
1258	SCAFFOLD1_1524627	CATGAATAAAAACGAGTATTC
1259	SCAFFOLD1_1524665	CATGATAACGTTAGAGGTGCC
1260	SCAFFOLD1_1524989	CATGATGTAAATATGGGGATG
1261	SCAFFOLD1_1525774	CATGCCCAATTTTGCTATCGT
1262	SCAFFOLD1_1525972	CATGTTCTTCAAGAATGAACC
1263	SCAFFOLD1_1526628	CATGGAAGACACCTGTGAATG
1264	SCAFFOLD1_1529760	CATGTATATTATATATACAAC
1265	SCAFFOLD1_1533069	CATGGGTGAAAGAGCAAATCA
1266	SCAFFOLD1_1533375	CATGACAAAACTAGACCAGCT
1267	SCAFFOLD1_1534615	CATGTGCATGGTTACTTGGGG
1268	SCAFFOLD1_1534840	CATGCTCGAGACACCTACTTC
1269	SCAFFOLD1_1534925	CATGCTGAGAAGCATGCCATC
1269	SCAFFOLD1_1534925	CATGCTGAGAAGCATGCCCTC
1270	SCAFFOLD1_1534982	CATGACGGTGGCGAAATGAAT
1271	SCAFFOLD1_1535015	CATGCTAAATTAATGGAACTC
1272	SCAFFOLD1_1535092	CATGCAAAATGACAGAAGTTT
1273	SCAFFOLD1_1535372	CATGGAATTATAAAACAAGTC
1274	SCAFFOLD1_1537611	CATGTTGTCATCAAAGTATAT
1275	SCAFFOLD1_1537773	CATGGATAACACTACTGCTGA
1276	SCAFFOLD1_1539800	CATGTTAAAAATAAATTAAGC
1277	SCAFFOLD1_1540790	CATGTTTGAAATGCAAGAGGT
1278	SCAFFOLD1_1540887	CATGTAAGTTTTTTCATGATC
1279	SCAFFOLD1_1541402	CATGGACATAATTTCTTTTTA
1280	SCAFFOLD1_1542726	CATGAAAACAAATATAAAGGT
1280	SCAFFOLD1_1542726	CATGAAAACAACTATAAAGGT
1281	SCAFFOLD1_1542796	CATGCTATGATAATATACAAC
1282	SCAFFOLD1_1543670	CATGTTCATACCAGCCTTTAA
1283	SCAFFOLD1_1543768	CATGACACTTAGGATTCGGAT
1284	SCAFFOLD1_1543894	CATGTAAAACTACTACACCAG
1285	SCAFFOLD1_1549705	CATGTTTTAATATCTCGTATG
1286	SCAFFOLD1_1550839	CATGTAAAGAATCTTGAAAGA
1287	SCAFFOLD1_1551592	CATGTTTTCATTGAGATCAGT
1288	SCAFFOLD1_1551983	CATGGCTGTACAACCAGGAAC
1289	SCAFFOLD1_1552625	CATGTCGACTAGTCAACTGAG
1290	SCAFFOLD1_1553206	CATGTACGCTTGAAGTCATAA
1291	SCAFFOLD1_1553905	CATGTGTCGCATTGCAATTAA
1292	SCAFFOLD1_1560223	CATGACGCCGTGAAAACATTG
1293	SCAFFOLD1_1560852	CATGTGTGCGTGTATAGTGTA
1294	SCAFFOLD1_1561128	CATGTCATGCGATTATAACTG
1295	SCAFFOLD1_1561545	CATGCCGGCCAGATGGTCTTT
1295	SCAFFOLD1_1561545	CATGCCGGTCAGATGGTCTTT
1295	SCAFFOLD1_1561545	CATGCCGGTCAGATGGCCTTT
1296	SCAFFOLD1_1561589	CATGTGCATGCAGGGCAGGTT
1297	SCAFFOLD1_1561823	CATGCTGATGAAGGATCACGT
1298	SCAFFOLD1_1561847	CATGATGGGATTCGCAGGTAA
1298	SCAFFOLD1_1561847	CATGATGGGATTCGCCGGTAA
1299	SCAFFOLD1_1562250	CATGTCAACGGTGCACGAGGT
1300	SCAFFOLD1_1562292	CATGAAGGTCGTCGCCTTCAG
1301	SCAFFOLD1_1562325	CATGTGCGTCGCCGATTACGA
1302	SCAFFOLD1_1562394	CATGGAGGGCCTGCTCAAGGA
1303	SCAFFOLD1_1562680	CATGCTGTATACGGAGTATGA
1304	SCAFFOLD1_1562758	CATGTGAAAATTGAAATTTCA
1305	SCAFFOLD1_1562862	CATGATTTTGACAAATCGATC
1306	SCAFFOLD1_1563698	CATGTGTTACGAGGTTGTGTA
1307	SCAFFOLD1_1563836	CATGACGTCTGTATAAAGTTT
1308	SCAFFOLD1_1569421	CATGTGAAAAAGACGTGAAAC
1309	SCAFFOLD1_1571430	CATGCTAATGGGTCTTGCCTC
1310	SCAFFOLD1_1572595	CATGCGAGAATTTAATTCACC
1311	SCAFFOLD1_1602096	CATGTATGTGGAGAGGGTCAG
1312	SCAFFOLD1_1616979	CATGACTAACAAACACACAAC
1313	SCAFFOLD1_1624698	CATGTCTCTCTTCGAAGTGGC
1314	SCAFFOLD1_1625293	CATGCAACGATTCGAGCCCAT
1315	SCAFFOLD1_1632265	CATGAGTGGTTCAAGCGGTAG
1316	SCAFFOLD1_1635506	CATGGTCAATTTACTCTCCTC
1317	SCAFFOLD1_1643700	CATGCTAATCGCCCGAGCTTC
1318	SCAFFOLD1_1660197	CATGTGTGCATATAAGTGAAA
1319	SCAFFOLD1_1662013	CATGCAGAAGAGGACAAGACG
1320	SCAFFOLD1_1666181	CATGTAAACCCATGGCTGATT
1321	SCAFFOLD1_1667513	CATGCCTGCTGGAGAGAGAAA
382	SCAFFOLD1_168684	CATGCTACAACAACGCTCAGA
1322	SCAFFOLD1_1727883	CATGTTTCCGATCGAAGTGGA
1323	SCAFFOLD1_1737087	CATGTAACATCGACAACAATG
1324	SCAFFOLD1_1737131	CATGAACGATTTTGATAAATT
1325	SCAFFOLD1_1737524	CATGATCTTCTCGACGCGTTG
1326	SCAFFOLD1_1740695	CATGATAAGATAAAATGTTAA
1327	SCAFFOLD1_1741005	CATGGGTATGAATATAAATAT
1328	SCAFFOLD1_1747848	CATGAAGAGAACTTATAGATA
1329	SCAFFOLD1_1750430	CATGGGCGTCTCGGACGCGTT
1330	SCAFFOLD1_1750590	CATGATTTATTCCACGCAGCT
1331	SCAFFOLD1_1785067	CATGATACCACTACACCAGCG
1332	SCAFFOLD1_1786334	CATGGCGCGACATTTGAATTA
1333	SCAFFOLD1_1795549	CATGTGCGCTGCAGCTGATAC
1334	SCAFFOLD1_1805059	CATGAGCAGCTCAAGAATAGC
1335	SCAFFOLD1_1814410	CATGTTGTGCAGATCTAAGCA
1336	SCAFFOLD1_1814639	CATGAAAATATTAAAGGTTCA
1337	SCAFFOLD1_1814708	CATGTGCTCATTCCAGAACTC
1338	SCAFFOLD1_1815304	CATGTTATAATTTAAATATTT
1339	SCAFFOLD1_1815484	CATGCATCAAATTTTCTCCGA
1340	SCAFFOLD1_1816265	CATGGAAGATAACCATGCCAT
1341	SCAFFOLD1_1821001	CATGCTGCTTCATTTGATCTC
1342	SCAFFOLD1_1821137	CATGGAAGGCGCTGAGAAGCC
1343	SCAFFOLD1_1821535	CATGTCAGCCATCAGCGAAGT
1344	SCAFFOLD1_1826380	CATGAGATTCTGGCGTATTGT
1344	SCAFFOLD1_1826380	CATGAGCTTCTGGCGTATTGT
1345	SCAFFOLD1_1827797	CATGGAAATTTATGACAACGC
1346	SCAFFOLD1_1828479	CATGGCAGAGACGTAATAGAA
1347	SCAFFOLD1_1830552	CATGACGAAAGAGTACGTCTC
1348	SCAFFOLD1_1833744	CATGGACCCTCAGCTCAGGAT
1349	SCAFFOLD1_1834286	CATGTTCCCGAACCGCATCTC
1350	SCAFFOLD1_1834484	CATGTTGTCTCCCGACGGCGC
1351	SCAFFOLD1_1834673	CATGCAGAACAAGCTGATGCG
1352	SCAFFOLD1_1834856	CATGGGTCACTCGGAGCCAGC
1352	SCAFFOLD1_1834856	CATGGGTCACTCGGAGCCGGC
1353	SCAFFOLD1_1836706	CATGAACTTCCTGCTGACAAA
1354	SCAFFOLD1_1837090	CATGCCCAAGGAAGGTTCCGT
1355	SCAFFOLD1_1837705	CATGGAGGCAGCAGCCCCAGT
1356	SCAFFOLD1_1838072	CATGCCGCTCTTCTGGCAGAC
1357	SCAFFOLD1_1838626	CATGGCTAACGTGTTGAAGCA
1357	SCAFFOLD1_1838626	CATGGCTAACGTGTTGAAGTA
1358	SCAFFOLD1_1838717	CATGCCTACATCAACGCTCTC
1359	SCAFFOLD1_1839028	CATGTGGGAGGTACCAGACAA
1360	SCAFFOLD1_1839475	CATGTCGCTCTTCCTCAAGAA
1361	SCAFFOLD1_1839658	CATGGCTACCGGCAAGCACAT
1361	SCAFFOLD1_1839658	CATGGCTACCGGCAAGCAAAT
1362	SCAFFOLD1_1839769	CATGAATCCTGACAAGGCTTA
1363	SCAFFOLD1_1840249	CATGGAGAGAATCTGCGAACA
1364	SCAFFOLD1_1840432	CATGGGCAACAACGAAACCGA
1365	SCAFFOLD1_1840477	CATGTCCAGCTGTCTCACGAC
1366	SCAFFOLD1_1840672	CATGGACTCGCTCATGGGTAC
1367	SCAFFOLD1_1841946	CATGCGAACTCCTACATAAAC
1368	SCAFFOLD1_1842063	CATGTTACAAATTCGCGCTCT
1369	SCAFFOLD1_1842568	CATGACTGTCGAGTGAACTGC
1370	SCAFFOLD1_1842779	CATGCACATTGTAGAATTAAT
1371	SCAFFOLD1_1842899	CATGCACATTGTTTATTGTAG
1372	SCAFFOLD1_1843065	CATGTATACACATGTAGCAGT
1373	SCAFFOLD1_1843099	CATGGTTCATAGGAAATCACC
1374	SCAFFOLD1_1843192	CATGGTAATCTTCAGCAACAA
1375	SCAFFOLD1_1843265	CATGGCAAAAAATTTCTTGAT
1376	SCAFFOLD1_1843607	CATGGAAACTCTACCTTTTCG
1377	SCAFFOLD1_1843828	CATGCGGATGCCAATATTCAT
1378	SCAFFOLD1_1845938	CATGCCATCTCCTGCTGCCCT
1379	SCAFFOLD1_1846919	CATGATCGGCTGGTCGATATT
1380	SCAFFOLD1_1850358	CATGGGACCGGAGCTCGTTAA
1381	SCAFFOLD1_1850835	CATGCTGCAGTGGAACCCCAT
1382	SCAFFOLD1_1851395	CATGAACAAGGTCAACATACC
1383	SCAFFOLD1_1851998	CATGGAGAAGCTGCAGAAGGT
1384	SCAFFOLD1_1854405	CATGTGTAGATTATGTGGAAA
1384	SCAFFOLD1_1854405	CATGTGTAGATTATGTGGTAA
1385	SCAFFOLD1_1855411	CATGTTTTCCTTTATTTTTTA
1386	SCAFFOLD1_1855600	CATGGGAAAAATGGGTACCAC
357	SCAFFOLD1_18559	CATGGGAAAATAATGTCTCGT
1387	SCAFFOLD1_1856906	CATGATACATCAGAAAAAGTT
1388	SCAFFOLD1_1858349	CATGGCTATCGTGCTGGCCAA
1389	SCAFFOLD1_1862675	CATGTGTGGTAGTAGTGCTAA
1390	SCAFFOLD1_1863539	CATGGGCAGGAGATGCCAGAG
1391	SCAFFOLD1_1864149	CATGTGATTCATTTTTTACAG
1391	SCAFFOLD1_1864149	CATGTGATTCATTTTGTACAG
1392	SCAFFOLD1_1864624	CATGACTGACATGCCACCGCC
1392	SCAFFOLD1_1864624	CATGACGGACATGCCACCGCC
1393	SCAFFOLD1_1864870	CATGCAACAGGGTTACGGTGC
1394	SCAFFOLD1_1866667	CATGTGGGTTGGGAAGGGGAT
1394	SCAFFOLD1_1866667	CATGTGTGTTGGGAAGGGGAT
1395	SCAFFOLD1_1866745	CATGTACATACTTTCACTTTT
1396	SCAFFOLD1_1867135	CATGCTAAGGCTGCGGAAGCT
1397	SCAFFOLD1_1867927	CATGCATTGTTAAAGTCTGAT
1398	SCAFFOLD1_1867974	CATGAAAACAACGCATTTCAA
1398	SCAFFOLD1_1867974	CATGAAAACAACGCATTTAAA
1399	SCAFFOLD1_1868200	CATGCTTTGGAGCGCGAAGTT
1400	SCAFFOLD1_1868286	CATGATCGACTAGCTAATATA
1401	SCAFFOLD1_1868520	CATGCGAGTAATTTTTGGCAC
1402	SCAFFOLD1_1868580	CATGCATATACATGATCGTAA
1402	SCAFFOLD1_1868580	CATGTATCTACATGATCGTAT
1402	SCAFFOLD1_1868580	CATGCATATACATGATCGCAT
1403	SCAFFOLD1_1868679	CATGTCAATTAAAAATATTTC
1404	SCAFFOLD1_1869161	CATGAGCCGTGAAATGTAATC
1405	SCAFFOLD1_1869543	CATGTATTTGCTCGTACAAGC
1406	SCAFFOLD1_1872275	CATGCTATTTTTCGGAGATGC
1407	SCAFFOLD1_1872365	CATGAATTCTGTCATTTTGCT
1408	SCAFFOLD1_1872691	CATGCAAACAATTTTGAATCG
1409	SCAFFOLD1_1872958	CATGTCAAACCAACGAATGAA
1410	SCAFFOLD1_1873364	CATGCGCGATTGTGCACTTTT
1411	SCAFFOLD1_1874309	CATGAATGGGCTCACTATGAA
1412	SCAFFOLD1_1874571	CATGACGTCCTCTGGAACTCC
1413	SCAFFOLD1_1874778	CATGTTGTTTGACTAGCTTGC
1414	SCAFFOLD1_1875249	CATGCGCCAGCAGATGTTTGT
1415	SCAFFOLD1_1876716	CATGCTTTTATTGCTCTACAG
1416	SCAFFOLD1_1877670	CATGGGCACCCTACTGTCCGT
1417	SCAFFOLD1_1879237	CATGAAGGACAAGACCCCGTC
1418	SCAFFOLD1_1879300	CATGTCGGACCGCGAGATCGA
1419	SCAFFOLD1_1879324	CATGATCCGCCGAGCCATCGA
1420	SCAFFOLD1_1879561	CATGGAGGAAGGCGATGAAGC
1421	SCAFFOLD1_1879870	CATGGAGGCGCCGCAGACCGT
1422	SCAFFOLD1_1880480	CATGGCAGAGTCTATAAACCT
1423	SCAFFOLD1_1880527	CATGATGTGTGTTGCTGACTT
1424	SCAFFOLD1_1881977	CATGCAAGGTACCTGTGTTCT
1425	SCAFFOLD1_1882211	CATGGAGATCGCCGGGGAGAA
1426	SCAFFOLD1_1883262	CATGATGATGATTTCCTCTGA
1427	SCAFFOLD1_1883405	CATGCCTTTCCGTCCGATGTC
1428	SCAFFOLD1_1883945	CATGCTGTTTTAATAAAAAAA
1429	SCAFFOLD1_1889995	CATGGATATTAATAATAAAGT
1430	SCAFFOLD1_1890077	CATGGAATAAAGGCGTGTACC
1431	SCAFFOLD1_1890463	CATGATTGATCTGAATTACAA
1432	SCAFFOLD1_1890534	CATGCGCATTGTAAATAAATT
1433	SCAFFOLD1_1890705	CATGCTGTTGTTAGCTTCACC
1434	SCAFFOLD1_1891042	CATGGCAGATGCTGTCGTCAA
1435	SCAFFOLD1_1891159	CATGCCTATCGAGGAATAAGG
1436	SCAFFOLD1_1892025	CATGTCGGCGCAATGGTCGAG
1437	SCAFFOLD1_1893149	CATGTTTCAGCAGAATATCGA
1438	SCAFFOLD1_1893643	CATGGTTTCTTTTGGAAGAAA
1439	SCAFFOLD1_1894072	CATGCGATTTTTCTCTTATTC
1440	SCAFFOLD1_1894828	CATGAGTGATATCGAGCTGAT
1441	SCAFFOLD1_1895530	CATGGCGGCAACAGTGTCCGA
1442	SCAFFOLD1_1898212	CATGCACCCGAACACCTGGCA
1443	SCAFFOLD1_1898506	CATGCGTGTCTTCTATCTCGG
1443	SCAFFOLD1_1898506	CATGCGTGTCTTCTATCTCGC
1444	SCAFFOLD1_1899038	CATGGTCTGCCGTAAGCGTAA
1445	SCAFFOLD1_1899817	CATGCACGGTATGTATTTGTT
1446	SCAFFOLD1_1899974	CATGTCTCGAACTCACAAATC
1447	SCAFFOLD1_1900079	CATGACACTCACGTTTTTAGG
1447	SCAFFOLD1_1900079	CATGACACTCACGTTTTTAGT
1448	SCAFFOLD1_1900782	CATGAAGGGTAATAGCACCGA
1449	SCAFFOLD1_1902026	CATGATGATGATCGACGATTT
1449	SCAFFOLD1_1902026	CATGACGATGATCGACGAATT
1450	SCAFFOLD1_1902108	CATGGCTATGTTGGCGATTGC
1451	SCAFFOLD1_1902182	CATGAAAAACTTATATCGCAA
1452	SCAFFOLD1_1902213	CATGTGAGCAGTCTCTTTGAC
1452	SCAFFOLD1_1902213	CATGTGAGCAGTCTCTTTGAA
1453	SCAFFOLD1_1902342	CATGCGGCTCAGGTGGAGCGA
1454	SCAFFOLD1_1902528	CATGATGGACTCACGAATTTA
1455	SCAFFOLD1_1902903	CATGCATGAGTTTAGATTTTC
1456	SCAFFOLD1_1903131	CATGCATGAAGAACAAGCGAT
1457	SCAFFOLD1_1903678	CATGTTCTTTTATATTTGAAT
1457	SCAFFOLD1_1903678	CATGTTCTTTTATATTTGAAA
1458	SCAFFOLD1_1904551	CATGTACAATTTTCTCCTTTT
1459	SCAFFOLD1_1904586	CATGATTGCCGTTATTGTCGA
1460	SCAFFOLD1_1904718	CATGCAATCATTTTTGTCGAC
1461	SCAFFOLD1_1904821	CATGTATTAGATTTTTTTTAG
1462	SCAFFOLD1_1905146	CATGAAGCGTATCATAGGCAG
1463	SCAFFOLD1_1906197	CATGGCCTGCGCCCAAATATT
1464	SCAFFOLD1_1907355	CATGAGAATTCAGTGAGTATG
1465	SCAFFOLD1_1910531	CATGGTTGAGTATGCGCTTTA
1466	SCAFFOLD1_1912471	CATGCCTCCTTGGGGCTGCTT
1467	SCAFFOLD1_1913902	CATGTCCACTTTAGAGGGAAA
1468	SCAFFOLD1_1914008	CATGGTGCGGACACTGCAAGG
1469	SCAFFOLD1_1914962	CATGCGCCTCATCCAGTTGGA
1470	SCAFFOLD1_1915204	CATGGTGCGGACACTGCAAAC
1471	SCAFFOLD1_1915523	CATGGTGCTTACGGAGAAGGT
1472	SCAFFOLD1_1915830	CATGAGGACGATGATGCTCCA
1473	SCAFFOLD1_1916115	CATGCTTCTTTATAAATTTAT
1474	SCAFFOLD1_1916543	CATGTTATTTCGAATAAAAGA
1475	SCAFFOLD1_1917665	CATGAGAAAACCAAGACCTCC
1476	SCAFFOLD1_1917969	CATGAAGAATAATTTCCAGGA
1477	SCAFFOLD1_1918617	CATGAAAAATTGGACTTCCAA
1478	SCAFFOLD1_1919166	CATGTGTTACACGCGAATCGA
1479	SCAFFOLD1_1920661	CATGTGCGGCCTAGAAAAAGG
1480	SCAFFOLD1_1926279	CATGCTCAGCGGAGTCGTCTT
1480	SCAFFOLD1_1926279	CATGCTCAGCGGAGTCGTCGT
1480	SCAFFOLD1_1926279	CATGATCAGCGGAGTCGTCGG
1481	SCAFFOLD1_1926663	CATGACCACTAGCATGATGTC
1482	SCAFFOLD1_1926882	CATGGAGTCCGGACCGAACCT
1483	SCAFFOLD1_1926915	CATGAACAGACTGAACGGTAT
1484	SCAFFOLD1_1926960	CATGTACGCGACGAACCAAAA
1485	SCAFFOLD1_1927281	CATGGTCGAGCGATTGGAACT
1486	SCAFFOLD1_1927563	CATGTAAATATATCGCATCGA
1487	SCAFFOLD1_1928485	CATGTGATGGGCTCTGGGCTC
1488	SCAFFOLD1_1928877	CATGGGCGCTTTACTGATAAG
1489	SCAFFOLD1_1929081	CATGTCGGAGAAGAGCGTGGA
1489	SCAFFOLD1_1929081	CATGTCGGAGAAGAGCCTGGA
1490	SCAFFOLD1_1929163	CATGATCGTTTTTCTTTCGGA
1491	SCAFFOLD1_1929789	CATGAAGGTTCAGTGTAGGAA
1492	SCAFFOLD1_1930514	CATGTTTGTTTTTGGCATGCT
1493	SCAFFOLD1_1931846	CATGTCCATGTTGGTGACATA
1494	SCAFFOLD1_1932571	CATGATTTAAAGGATTTTTTT
1495	SCAFFOLD1_1932748	CATGAGCTTTTCCGGCGTCGC
1496	SCAFFOLD1_1934162	CATGAAGTGTGCTCCCTCATG
1497	SCAFFOLD1_1934804	CATGATCAGCCGGGAAAAGCG
1498	SCAFFOLD1_1944192	CATGCTTCGCAAAATCGTGCT
1499	SCAFFOLD1_1948533	CATGACGGTGTTGGGATATTA
1500	SCAFFOLD1_1950485	CATGTGTAAAAAGACTTGTGA
1501	SCAFFOLD1_1951021	CATGAAATAAGTGGTGCTGGG
1502	SCAFFOLD1_1951420	CATGCGTAGTTGTGCACACTT
1503	SCAFFOLD1_1951766	CATGTTCAAACATGATTCTAC
1504	SCAFFOLD1_1952811	CATGGTGGAGACTAAAACGCC
1505	SCAFFOLD1_1953850	CATGCCGTCCGCTGTAGTTTC
1506	SCAFFOLD1_1987172	CATGTGCTCGCGCGGCTGCGG
1507	SCAFFOLD1_1988095	CATGCTTTTTTTGGAATTCTT
1508	SCAFFOLD1_1997962	CATGCTTCCGGGATGTTGACA
1509	SCAFFOLD1_2008739	CATGCCTCGTGGATTAAATAG
1510	SCAFFOLD1_2019378	CATGAGTATTTATTAAAAAGA
1511	SCAFFOLD1_2025533	CATGCGACGCTCATACAGTTG
1512	SCAFFOLD1_2026189	CATGCTATAACTGTTTATGTG
1513	SCAFFOLD1_2027600	CATGCGGCGCCGCCCGCCGGA
1514	SCAFFOLD1_2036561	CATGGTGACCCTTTTCTGGCC
1515	SCAFFOLD1_2043171	CATGCTATGATGGCACAGAAT
1516	SCAFFOLD1_2043502	CATGCAAACCAGTTAAGTAGT
1517	SCAFFOLD1_2044718	CATGGCTGCTTTTTTTTTATT
1518	SCAFFOLD1_2049495	CATGCCTCTTCCCGTTTCCCC
1519	SCAFFOLD1_2050362	CATGCTAAGTAGTAACAGCTG
1520	SCAFFOLD1_2050457	CATGGACTCAACCGAATTGGA
1521	SCAFFOLD1_2053849	CATGCACAACGGAAAATTCAT
1522	SCAFFOLD1_2059354	CATGGATATGCCAGAAATATT
1523	SCAFFOLD1_2060052	CATGAATATTGATGAAAAGCC
1524	SCAFFOLD1_2060502	CATGTTGCTAATTGCATATCT
1525	SCAFFOLD1_2060820	CATGTGTCGTCGGACGGAGAT
1526	SCAFFOLD1_2063271	CATGGCCTGGATTAAAAGGGC
1527	SCAFFOLD1_2069253	CATGGACGAGGACGTCGTCGT
1528	SCAFFOLD1_2070305	CATGCGCTGCGGTTCTAACGA
1529	SCAFFOLD1_2071155	CATGAGCTTCACTCATTCATC
1530	SCAFFOLD1_2072914	CATGCGGCCGTTACCGGCACA
1531	SCAFFOLD1_2074468	CATGTGATCAGTCCGAGCGAC
1532	SCAFFOLD1_2075112	CATGTGCGGATATGTGAGAAA
1533	SCAFFOLD1_2075830	CATGTCCTATGTCGTTAAAAA
1534	SCAFFOLD1_2076367	CATGCACGAAAGAGGCGCAAA
1535	SCAFFOLD1_2076489	CATGTATTGCTAGATTTTTTA
1535	SCAFFOLD1_2076489	CATGTATTGCTAGATTTTCTA
1536	SCAFFOLD1_2078284	CATGCAAATGTCGAGGACGAG
1537	SCAFFOLD1_2079127	CATGCTGTCTTTGGCAAACGA
1537	SCAFFOLD1_2079127	CATGCTGTCTTTGGCAAACTG
1538	SCAFFOLD1_2082910	CATGAACCAAGACTTTACCTC
1539	SCAFFOLD1_2083181	CATGTTCCAACAAGGAGTCTA
1540	SCAFFOLD1_2083345	CATGGTGTAAGTCCATTCTTT
1541	SCAFFOLD1_2084961	CATGCTGAACTCGGATCGTAT
1541	SCAFFOLD1_2084961	CATGCTGAACTCGGATCGGAT
1542	SCAFFOLD1_2085178	CATGGACGGGTTGAATAGGGG
1543	SCAFFOLD1_2086150	CATGTCCGGAATCGTTAACGA
1544	SCAFFOLD1_2086378	CATGTTCGTCAGCGCCGAGAT
1545	SCAFFOLD1_2086555	CATGTGCGAGATGAGGATGAG
1546	SCAFFOLD1_2086645	CATGGAGAAGGCGATGACATT
1547	SCAFFOLD1_2087587	CATGGCTACAGAAGTTACTGG
1548	SCAFFOLD1_2087925	CATGGGGATACTCCAACATTA
1549	SCAFFOLD1_2088187	CATGTTCAACACCGAGATGAC
1550	SCAFFOLD1_2088223	CATGGTGGAGATTGCCGATAT
1550	SCAFFOLD1_2088223	CATGGTGGAGATTGCCAATAT
1550	SCAFFOLD1_2088223	CATGGTGTAGATTGCCGATAA
1551	SCAFFOLD1_2088400	CATGGACAATGTCATCAATTT
1552	SCAFFOLD1_2089571	CATGATGGACGCGGAAATAGA
1553	SCAFFOLD1_2089748	CATGCTCGCGCAGTGCAGTCC
1554	SCAFFOLD1_2090030	CATGGTTAAATTAAAGAAGAA
1555	SCAFFOLD1_2090678	CATGTAAGAGTAGTCGGTAAT
1555	SCAFFOLD1_2090678	CATGTAAGAGTAGTCGGTATG
1556	SCAFFOLD1_2090736	CATGCTTGTATAGTTATAGTT
1557	SCAFFOLD1_2090832	CATGTGTATAAGTGTATAAGC
1558	SCAFFOLD1_2091813	CATGTGTGCATAATCCGTGTT
1559	SCAFFOLD1_2092134	CATGCCGACGAGGTGTAAGGG
1559	SCAFFOLD1_2092134	CATGCCGACGAGGGGTAAGGG
1560	SCAFFOLD1_2092490	CATGACCGGTATCTCCCTCCG
1561	SCAFFOLD1_2094735	CATGAGTCATTAAAGCTGACT
1562	SCAFFOLD1_2097016	CATGTAACCGTCGGAGCAGGC
1563	SCAFFOLD1_2097153	CATGCAAATGACACCTCGGCG
1564	SCAFFOLD1_2103803	CATGAGGAACACGTCCACGCC
1565	SCAFFOLD1_2103962	CATGAGCCCAAGGCTGAGATC
1566	SCAFFOLD1_2103992	CATGGACACCACGCTTCCTGG
1567	SCAFFOLD1_2105893	CATGGGTTCAAGTTACTTTTT
1568	SCAFFOLD1_2110878	CATGTGGTGCGAGTCGTACAC
1569	SCAFFOLD1_2111019	CATGAATCCCGTGAAGAAATG
1570	SCAFFOLD1_2112730	CATGTGCCAATAGAAAAAAAA
1571	SCAFFOLD1_2124777	CATGGCGGCAAACACTGGACT
1572	SCAFFOLD1_2125625	CATGCAACAGGTTATAACTCC
1573	SCAFFOLD1_2127463	CATGTGCGTTTCCGGTATGCT
1574	SCAFFOLD1_2129679	CATGATCGCCGTTGCTTTAGG
1575	SCAFFOLD1_2130172	CATGTATCGTGATCACTGCGC
1576	SCAFFOLD1_2130922	CATGATTTTTATTATAAAGTT
1577	SCAFFOLD1_2131050	CATGTACTGGATCGAACCAAT
1578	SCAFFOLD1_2131338	CATGTCCTTTGCGCGCTTTTG
1579	SCAFFOLD1_2131690	CATGCAAACACAACGCGACAT
1580	SCAFFOLD1_2132281	CATGATGGGAAATAGAAGTTC
1581	SCAFFOLD1_2132430	CATGTGGGCGATTTGATCCTG
1582	SCAFFOLD1_2133391	CATGGAAGGTGACCGAGAAGT
1583	SCAFFOLD1_2134593	CATGTTACGCTACTATGCTAC
1584	SCAFFOLD1_2135451	CATGTATTTCAATTTGAATAA
1584	SCAFFOLD1_2135451	CATGTATTTCTATTTGATTAA
1585	SCAFFOLD1_2137220	CATGGCAAATTAGTTTTTCCA
1586	SCAFFOLD1_2137273	CATGACGACGCCGAATGGTAG
1587	SCAFFOLD1_2137347	CATGGAACCCAGCGTGGAGCG
1588	SCAFFOLD1_2138117	CATGAAAAACAAGCAAGGCAT
1589	SCAFFOLD1_2138227	CATGTTTATCGGCCTGGCCGT
1590	SCAFFOLD1_2140875	CATGGGGGGGTTACACACACA
1591	SCAFFOLD1_2143760	CATGGCTATAACGTCGCGGTG
1592	SCAFFOLD1_2156592	CATGTCCGCTGTCCTATAGTA
1593	SCAFFOLD1_2160313	CATGAAAGACCTCACCGCCGC
1594	SCAFFOLD1_2162224	CATGGTAGAAAAAATCGAATA
1595	SCAFFOLD1_2163009	CATGCGTCTTATTTTTGATAA
1596	SCAFFOLD1_2163459	CATGACGATTCTGGAATCTTG
1597	SCAFFOLD1_2163521	CATGCCTGTGGCATAAATTTT
1597	SCAFFOLD1_2163521	CATGCCTGTGGCAGAAATGAT
1597	SCAFFOLD1_2163521	CATGCCTGTGGCAGAAATTTT
1598	SCAFFOLD1_2163907	CATGCTTGGATATATTCTGCT
1599	SCAFFOLD1_2164624	CATGCAATACGATGCGATAAA
1600	SCAFFOLD1_2164793	CATGCTGTTTGTTAGATCCCA
1601	SCAFFOLD1_2166613	CATGATCTCAGTGAGACAATT
1602	SCAFFOLD1_2166846	CATGCCTCGGTCACACCAACT
1603	SCAFFOLD1_2166991	CATGCGCCGGTCTTTTCGCGA
1604	SCAFFOLD1_2167527	CATGCGATATTGGAACAGGTT
1605	SCAFFOLD1_2173642	CATGTGCATAAATTGTATTAG
1606	SCAFFOLD1_2180458	CATGTATGCTACGTGCTCTCA
1607	SCAFFOLD1_2181131	CATGTGTTTTTTAACTGTTTT
1607	SCAFFOLD1_2181131	CATGTGTTTTTTAACTGTGTT
1608	SCAFFOLD1_2181700	CATGTTGTTTCGAAAAAAAAT
1609	SCAFFOLD1_2181919	CATGTGCTTACTCCATCTATA
1610	SCAFFOLD1_2182174	CATGAAAGAAAAATCTATATA
1611	SCAFFOLD1_2182513	CATGTTTATTGTACATACAAA
1612	SCAFFOLD1_2183565	CATGACCAGAGCCTTCTGAGC
1613	SCAFFOLD1_2183880	CATGTTCAGGATCTCCAGCCG
1614	SCAFFOLD1_2184384	CATGCACAATTAGGTCAAGCC
1615	SCAFFOLD1_2185154	CATGAGCGGCGTGAGTCCCGC
1616	SCAFFOLD1_2189259	CATGCGTGCAAAGTAACGGAA
1617	SCAFFOLD1_2192090	CATGGAAACAATTCGTTTTAT
1618	SCAFFOLD1_2193961	CATGCTTCACTAAACACATCT
1619	SCAFFOLD1_2194440	CATGATTTCTTTGCAATTTGA
1620	SCAFFOLD1_2195397	CATGGTGAACGCGATTTTTTT
1621	SCAFFOLD1_2195636	CATGTAAAAAAAAATTCCGTG
1622	SCAFFOLD1_2196034	CATGCCCTGAGAGACGAAATG
1623	SCAFFOLD1_2196758	CATGATGATAATGGTGTTATA
1624	SCAFFOLD1_2197384	CATGAGTATGACACGGAGTTT
1624	SCAFFOLD1_2197384	CATGAGCATGACACGGAGTTT
1625	SCAFFOLD1_2197586	CATGTAAAACGCGCCACTGGT
1626	SCAFFOLD1_2198071	CATGACGATTGTTACTACTAA
1627	SCAFFOLD1_2198656	CATGAGAATCATCAAAGAAAA
1628	SCAFFOLD1_2199349	CATGCCTAACCCCTAAGCGAG
1629	SCAFFOLD1_2199651	CATGGGGAGAGTAGACGCGGT
1629	SCAFFOLD1_2199651	CATGGGGAGAGTAGACGCGGG
1630	SCAFFOLD1_2200396	CATGGCGGGTATGTATTTGTT
1631	SCAFFOLD1_2200834	CATGAGTTTACTCGATAATAA
1632	SCAFFOLD1_2201344	CATGTGGAAGGGCGGCGACGC
1633	SCAFFOLD1_2201449	CATGTAGAACCGAATTGTGCT
1634	SCAFFOLD1_2202996	CATGACTCGACACGAGTGATG
1635	SCAFFOLD1_2213521	CATGTTGTATCCCAAGGAAGA
1636	SCAFFOLD1_2213929	CATGTCCAAAGTGCAATCATC
1637	SCAFFOLD1_2214631	CATGGACAGGTAATGAATCTA
1638	SCAFFOLD1_2214991	CATGGTAAATAGAAAATATAA
1639	SCAFFOLD1_2215281	CATGGATGTGGCAAACGACTT
1640	SCAFFOLD1_2215715	CATGTATTGTCAGAGGCCATG
1641	SCAFFOLD1_2216417	CATGAGCTCATTGTAAATTAT
1642	SCAFFOLD1_2218063	CATGGCTTGATGAGAAAAGAT
1643	SCAFFOLD1_2218299	CATGCAAGAAATGCAGGGCTG
1644	SCAFFOLD1_2218515	CATGGACACATTATTAGCTTA
1644	SCAFFOLD1_2218515	CATGGACACATTATTAGCTGA
1645	SCAFFOLD1_2218541	CATGTGTCGAAAATCTATATC
1646	SCAFFOLD1_2218602	CATGCGATTTTTATCCTACGT
1647	SCAFFOLD1_2219153	CATGTATTCACTTTTATTTAT
1647	SCAFFOLD1_2219153	CATGTATTCACTTTTATTGAT
1648	SCAFFOLD1_2219475	CATGAGGTCATTAATAATTTT
1649	SCAFFOLD1_2219641	CATGCCACCACCAATGATCAT
1650	SCAFFOLD1_2219987	CATGCATAAATGAGATTCAAG
1651	SCAFFOLD1_2220063	CATGGAATCTCAAGTTCTCTA
1652	SCAFFOLD1_2220809	CATGATTTTGTTATTGTTGCT
1653	SCAFFOLD1_2221572	CATGCAGCTTATCTCTACCAA
1654	SCAFFOLD1_2221838	CATGTGCATGGTATCTTTTTC
1655	SCAFFOLD1_2222129	CATGGATTCGCTATATGCTAC
1656	SCAFFOLD1_2222264	CATGAATGAACGTCGTGTTTT
1657	SCAFFOLD1_2222432	CATGTTACGGTATTCCGAACA
1658	SCAFFOLD1_2223186	CATGGTTGAAAAGGGAGCTGT
1659	SCAFFOLD1_2223437	CATGTTCAAAGTATGTTCCGC
1660	SCAFFOLD1_2223709	CATGGTTACGGATACGATCAC
1661	SCAFFOLD1_2223990	CATGAGCAAATAAGAGTTCGA
1662	SCAFFOLD1_2225074	CATGCGCTCCGAGACCGTATG
1663	SCAFFOLD1_2225539	CATGCCTTTTTTCCTGTTATA
1664	SCAFFOLD1_2225784	CATGAAAGCCTATGCATACGA
1665	SCAFFOLD1_2226327	CATGTGCTGCACCCGCAGTAA
1666	SCAFFOLD1_2226704	CATGTCCAAACAACGAGACGC
1667	SCAFFOLD1_2226912	CATGTCCCGAGCCAGCGTGAG
1668	SCAFFOLD1_2227053	CATGAACCAGAAGGATGGAAA
1669	SCAFFOLD1_2227083	CATGAAGGATCCCAACAAGCC
1670	SCAFFOLD1_2227217	CATGATTACTGTCCAATTCAT
1671	SCAFFOLD1_2228446	CATGACAGACGTAGTGTGGGA
1672	SCAFFOLD1_2229006	CATGGGGGACGCATCGATGAG
1673	SCAFFOLD1_2229259	CATGATGTTTACTCGAGTGTG
1674	SCAFFOLD1_2230308	CATGTTGAAACGGATAAAGAA
1675	SCAFFOLD1_2231744	CATGTTCTTCTCGTCGATAGA
1676	SCAFFOLD1_2232048	CATGTGATCGGATAAATCGGA
1677	SCAFFOLD1_2232446	CATGATTGATGAAATGTGAAG
1677	SCAFFOLD1_2232446	CATGGTTGATGAAATGTGAAG
1678	SCAFFOLD1_2232502	CATGGGCAGATATGTGTATTA
1679	SCAFFOLD1_2233646	CATGTACTGGGCCTTTTACAT
1679	SCAFFOLD1_2233646	CATGGACTGGGCCTTTTACCT
1680	SCAFFOLD1_2233765	CATGATTTGTGTTTCATTCTA
1681	SCAFFOLD1_2233806	CATGGCTGCAATCAAGTAATT
1682	SCAFFOLD1_2233842	CATGCGTGAAATCGCCTTTTA
1683	SCAFFOLD1_2234500	CATGTGCCCAAAGTTCTAGAT
1684	SCAFFOLD1_2235140	CATGAGTATTCATATCATAGG
1685	SCAFFOLD1_2235173	CATGAATGGCAGCATCATATA
1686	SCAFFOLD1_2236118	CATGGATGCGTCGACGCCGTC
1687	SCAFFOLD1_2236367	CATGCGCTGTCGGCAACTTCA
1688	SCAFFOLD1_2236833	CATGCCATCTTATGAAGTATC
1689	SCAFFOLD1_2237725	CATGGTCACGGATACGATCAC
1690	SCAFFOLD1_2238267	CATGAAATGCAGTAATTGTTA
1691	SCAFFOLD1_2238744	CATGAATAAATAATGAATAAT
1692	SCAFFOLD1_2239317	CATGCACTGATCTTTAAAATT
1693	SCAFFOLD1_2239446	CATGGAAGTAAGAATCTTGCA
1694	SCAFFOLD1_2240960	CATGTCAACACTGAAATCATC
1695	SCAFFOLD1_2242182	CATGATTGCTAAAACTACGTA
1695	SCAFFOLD1_2242182	CATGATTGCTAAAACTTCGTA
1696	SCAFFOLD1_2243051	CATGCGAGCCTACTGAGTGAA
1697	SCAFFOLD1_2244744	CATGTGATCTCGGCTGTGTAT
1698	SCAFFOLD1_2244797	CATGTACGCTGGAGCGCGAAA
1699	SCAFFOLD1_2245633	CATGACCGCCGACGGCGCGCC
1700	SCAFFOLD1_2245728	CATGAGAGAAGGGCTTCGGCT
1701	SCAFFOLD1_2245786	CATGTGCCAAGGTGGTGACTT
1702	SCAFFOLD1_2245897	CATGTCCATGGCCAACGCCGG
1703	SCAFFOLD1_2245954	CATGAAGACCTCCTGGCTCGA
1704	SCAFFOLD1_2246122	CATGGAAAGCTACGGCTCCCA
1705	SCAFFOLD1_2246161	CATGATCATCGTCGCAGACTG
1706	SCAFFOLD1_2246224	CATGGAGAATTTTTGCGCTAC
1707	SCAFFOLD1_2246252	CATGGAACGTGCGAATTTCAA
1708	SCAFFOLD1_2246418	CATGTATAAGAATTGTGTCAA
1709	SCAFFOLD1_2246456	CATGCAATAAATGGATATGTG
1710	SCAFFOLD1_2246564	CATGTATTATAGCTTCCAATA
1711	SCAFFOLD1_2246790	CATGTGCTTACTGCAGCTTAG
1711	SCAFFOLD1_2246790	CATGTGCTTACTGCCGCTTAG
383	SCAFFOLD1_224760	CATGTTGCTCTAATACTGATA
1712	SCAFFOLD1_2247617	CATGTGTTATTATTTTATATA
1713	SCAFFOLD1_2248308	CATGCCGATAGCAAAGCTGGC
1713	SCAFFOLD1_2248308	CATGCCGATAGCAAAGCTGTC
1714	SCAFFOLD1_2248628	CATGAAATTTGTATAGTCATT
1715	SCAFFOLD1_2250754	CATGCTGATACTACCAAGTTT
1716	SCAFFOLD1_2250891	CATGGAAAAGATGTTGCAACC
1717	SCAFFOLD1_2250954	CATGCGTTCTTTTTATTCTTT
1717	SCAFFOLD1_2250954	CATGCGTTCTTTTTGTTCTTT
1718	SCAFFOLD1_2251089	CATGACTAATTTTGTGAGAGA
1719	SCAFFOLD1_2251138	CATGTTTTACTTAAAAGTTCC
1720	SCAFFOLD1_2251220	CATGCTGTAAGAGCATAGCTT
1721	SCAFFOLD1_2251253	CATGATTTGTTAACTTCTTTT
1722	SCAFFOLD1_2252123	CATGTGGCATTTTTTTCAAAA
1723	SCAFFOLD1_2252854	CATGTTTAATCCTTCTTTCAA
1724	SCAFFOLD1_2253799	CATGAAAATACAGTATGCTGT
1725	SCAFFOLD1_2256137	CATGTTAATATTTTCTCGTTA
1726	SCAFFOLD1_2256913	CATGTGACAGAACACTGTAAA
1727	SCAFFOLD1_2257132	CATGAGCTCGTTGGACATACG
1728	SCAFFOLD1_2257914	CATGTGGCACTGATGCTGTAA
1729	SCAFFOLD1_2258040	CATGTGGGGATGATAGGACTG
1730	SCAFFOLD1_2259347	CATGTACAAAATGACGCTGTA
1731	SCAFFOLD1_2260266	CATGAAGGTAAACAGTCATAA
384	SCAFFOLD1_226033	CATGTGCGACTCGATACTCAA
384	SCAFFOLD1_226033	CATGTGAGACTCGATACTTAA
1732	SCAFFOLD1_2260463	CATGCGCTCTTTAAAATCTTA
1733	SCAFFOLD1_2260593	CATGTTTCCGGCTGTCAAGTG
1734	SCAFFOLD1_2260641	CATGAGTACGAAAATTCGAGT
1735	SCAFFOLD1_2260701	CATGCAATCTATATTTCAGAA
1736	SCAFFOLD1_2260824	CATGAAAAATAAATATATTAC
1737	SCAFFOLD1_2261386	CATGTTTGACGCTGCATATAT
1738	SCAFFOLD1_2261504	CATGGATTCCAAGTAATAAGG
1739	SCAFFOLD1_2262115	CATGTAGCTTATCCTTCTCCC
1740	SCAFFOLD1_2262567	CATGCTGTAACTGAGCGTCTG
1741	SCAFFOLD1_2262903	CATGTTCGCGCGCTTTATATG
1742	SCAFFOLD1_2263080	CATGTCTCTTTTTTTATAAGT
1743	SCAFFOLD1_2264314	CATGCCTTTTTTTAAGAACAG
1744	SCAFFOLD1_2267307	CATGGACCACCGGGTCGGCAG
1745	SCAFFOLD1_2267513	CATGAGGTAGGCGACGGTTAT
1746	SCAFFOLD1_2268359	CATGAGAAAGTCGGCTGTGCG
1747	SCAFFOLD1_2268957	CATGAGTTCGCCCTCGTTCGT
1748	SCAFFOLD1_2273548	CATGATGCTCGGTATCGCCAG
385	SCAFFOLD1_227550	CATGTATCAGACTTTGGAGAA
1749	SCAFFOLD1_2276668	CATGTTTTTGCTGGGCGATTT
1750	SCAFFOLD1_2277656	CATGCAACGTATACGCTTTTT
1751	SCAFFOLD1_2279661	CATGACTCGTCCACCCGACGT
386	SCAFFOLD1_228116	CATGTGGTCTGCAGTTTTCGC
1752	SCAFFOLD1_2288463	CATGAGATTAACTTTTCTCGT
387	SCAFFOLD1_228894	CATGGTTTTATTGATGTGTAT
1753	SCAFFOLD1_2289446	CATGCTCACTTTACCGCTCAG
1754	SCAFFOLD1_2290112	CATGGTTGCAATTGAAGTGAT
1755	SCAFFOLD1_2290441	CATGTAAAAAAGTCGTACTCT
388	SCAFFOLD1_229096	CATGATTGCGATTACACATTA
1756	SCAFFOLD1_2290982	CATGGCACCTCCCATTCCCTT
1757	SCAFFOLD1_2291366	CATGCCAATACCCAAGTTGGC
1758	SCAFFOLD1_2291469	CATGCCATCTTTGAATTCGAG
1759	SCAFFOLD1_2291728	CATGTACTTGATCGGGATCAA
1760	SCAFFOLD1_2291807	CATGGCAGGATTGAAATTTCT
1761	SCAFFOLD1_2291871	CATGCCTTAACCAATGCAAAG
1762	SCAFFOLD1_2295387	CATGAACGACAGATTTTGGGA
1763	SCAFFOLD1_2296191	CATGTAGCAATGTCGCTACTT
1763	SCAFFOLD1_2296191	CATGTAGCAAAGTCGCTAATT
1764	SCAFFOLD1_2296422	CATGGACGCTTCCTCGCATCA
1765	SCAFFOLD1_2296600	CATGTGATGATGATAACTGCC
1766	SCAFFOLD1_2296909	CATGCAGTGCGATATATTTAT
1767	SCAFFOLD1_2297810	CATGATTTGCCGTTCCTCTCA
1768	SCAFFOLD1_2298005	CATGCAAATGGCGCACGCGAT
1769	SCAFFOLD1_2298096	CATGAGTTCGTTTAAGCAATT
1770	SCAFFOLD1_2298180	CATGGGACATGAAAAAAATTC
1771	SCAFFOLD1_2298832	CATGAGCAATTAACGCTGNTA
1771	SCAFFOLD1_2298832	CATGAGCAATTAACGCTGCTA
1772	SCAFFOLD1_2302908	CATGGAACCAAACGATCAAAA
1773	SCAFFOLD1_2304147	CATGGAATAATCGTCAATTGC
1774	SCAFFOLD1_2304327	CATGCATTCACGAGTAAACAG
1775	SCAFFOLD1_2305506	CATGTATCGGCAGCAGCGCTT
1776	SCAFFOLD1_2306704	CATGTATCCGCTTTCCGTGTA
1777	SCAFFOLD1_2306952	CATGAGTATACTCTCGCGAGA
1778	SCAFFOLD1_2313036	CATGCGCGTCTAATTTCCCGG
1779	SCAFFOLD1_2314373	CATGAGCAGCAGCACCACGAC
1779	SCAFFOLD1_2314373	CATGAGCAGCAGCACCACGGC
1780	SCAFFOLD1_2334791	CATGGCCGGACACGGGGTCAT
1781	SCAFFOLD1_2336193	CATGCTATTATTATACTCCGA
1782	SCAFFOLD1_2336990	CATGATTTATTTTAAGGCTAA
1782	SCAFFOLD1_2336990	CATGATTTATTTTAAGGATAA
1783	SCAFFOLD1_2337389	CATGTGAATCCCGCAATTTTC
1784	SCAFFOLD1_2340061	CATGAGAAAAAGCTCCTAATG
1785	SCAFFOLD1_2340827	CATGTATTCATGCGACATTAG
1786	SCAFFOLD1_2340871	CATGAATTTTCTACTCGAGAC
1786	SCAFFOLD1_2340871	CATGAATTTTCTACTCGAGGA
1786	SCAFFOLD1_2340871	CATGAATTTTCTACTCGAGAA
1787	SCAFFOLD1_2343753	CATGTAAAAACGATTTTTCTN
1788	SCAFFOLD1_2344163	CATGTTTGGAAGTTGCTGCGT
1789	SCAFFOLD1_2345141	CATGTAAGATTTTTCATAACA
1790	SCAFFOLD1_2348811	CATGTGAGTGCAAAGAGGACC
1791	SCAFFOLD1_2349224	CATGGCTCGCAGTTGCCCAGA
1791	SCAFFOLD1_2349224	CATGGCTCGCAGTTGCCCAAA
1792	SCAFFOLD1_2349272	CATGCAAAGCTGCTACACCTG
1793	SCAFFOLD1_2349526	CATGAGAATGATCTTGAAGCA
1794	SCAFFOLD1_2349732	CATGCGATTCCTGTAATTTGT
1795	SCAFFOLD1_2349873	CATGCGTGTGCGCGCGCACAA
1796	SCAFFOLD1_2349969	CATGTCTTTAGTTATTTTTCG
1797	SCAFFOLD1_2350044	CATGCAGTTGCAACGATGATT
389	SCAFFOLD1_235019	CATGATATCGTATAATTATAT
1798	SCAFFOLD1_2350254	CATGCATGATGATACAATGTT
1799	SCAFFOLD1_2350361	CATGTACGTGCAATAATTTCA
1800	SCAFFOLD1_2350503	CATGATACCGTGACCTTATCC
1801	SCAFFOLD1_2350568	CATGCAAGGTGTTTGGATAGC
1802	SCAFFOLD1_2350610	CATGAGATGATGACACATTGA
1803	SCAFFOLD1_2350694	CATGTCCATTGTCGGTAATGG
1804	SCAFFOLD1_2350760	CATGTGACTTGCGAAATCTGA
1805	SCAFFOLD1_2350868	CATGCATCTTGTATCAGATAA
1806	SCAFFOLD1_2351035	CATGCGTCGGCCCTATAGATG
1807	SCAFFOLD1_2351139	CATGAGATTGTACTGTAATGG
1808	SCAFFOLD1_2351274	CATGTTGGGTCCAATCGAAGT
1809	SCAFFOLD1_2351430	CATGTAGATGATGACTGTGTA
1810	SCAFFOLD1_2351477	CATGATTAAATTCATTGCAGT
1810	SCAFFOLD1_2351477	CATGATCAAATTCATTGCAGT
1811	SCAFFOLD1_2351788	CATGCAGGAGCTGTATTTTGT
1811	SCAFFOLD1_2351788	CATGCAGGAGCTGCATTTTGT
1812	SCAFFOLD1_2351878	CATGTATAAAATTGTACAGAA
1813	SCAFFOLD1_2352102	CATGACGATGAACTTTTCGCT
1813	SCAFFOLD1_2352102	CATGACGATAAACTTTTCGCT
1814	SCAFFOLD1_2352269	CATGATGCGTATGCGCGACGA
1815	SCAFFOLD1_2352591	CATGATGGGGTTTCGCACACA
1815	SCAFFOLD1_2352591	CATGATGGGGTTTCGCATGCA
1816	SCAFFOLD1_2353015	CATGTCACACGCATCAACGGG
1816	SCAFFOLD1_2353015	CATGTCACACGCATCAACGGA
1817	SCAFFOLD1_2353059	CATGACTTTAGTACGAATGTT
1818	SCAFFOLD1_2353392	CATGGCTTTATTATACCCATA
1819	SCAFFOLD1_2354087	CATGACGAGTAAATGAATAAA
1820	SCAFFOLD1_2355016	CATGGACACAATGAAGCTATA
1821	SCAFFOLD1_2355129	CATGTTCTTGCTGGAGCACAG
1822	SCAFFOLD1_2355358	CATGGACATTCATTGCCATTG
1823	SCAFFOLD1_2355639	CATGTGCCAGTCAGAATTCAA
1824	SCAFFOLD1_2355768	CATGAAAACCAGCAATGTGAA
1825	SCAFFOLD1_2356058	CATGTTTTTTGCAAGCTTATT
1826	SCAFFOLD1_2356175	CATGAAGGGAATGAAATTTGT
1827	SCAFFOLD1_2356241	CATGACGGACATTATTTGCAG
1828	SCAFFOLD1_2356997	CATGGCCGGTGATGGCAAAGG
1829	SCAFFOLD1_2357085	CATGTTTACCTCCTCGATGCC
1830	SCAFFOLD1_2357782	CATGATGATGTCTAGGTGACG
1830	SCAFFOLD1_2357782	CATGATGATGTCTAGGTGCTG
1831	SCAFFOLD1_2358475	CATGCTTCAAAACGGTTTTAA
1832	SCAFFOLD1_2359722	CATGTCGGACTGTAGAATTGC
1833	SCAFFOLD1_2359815	CATGTAAACAAAAAATATAAT
1834	SCAFFOLD1_2359962	CATGTGCTTACTACCACTTAG
1835	SCAFFOLD1_2361385	CATGCCAATAGCAAAACTGTC
1836	SCAFFOLD1_2363871	CATGTGTACATTTTTTACCAA
1837	SCAFFOLD1_2374291	CATGATGATGCCCAGGCTCGT
1838	SCAFFOLD1_2379926	CATGAAGTACCGACGCAATAC
390	SCAFFOLD1_240219	CATGCTCAAGCTCGTATGCCG
1839	SCAFFOLD1_2411640	CATGGCGCTTCGTCTGCCGTC
1840	SCAFFOLD1_2417235	CATGTGCATTTGATTCACTGC
1841	SCAFFOLD1_2417329	CATGATAATTGAGTTGGAATT
1842	SCAFFOLD1_2418409	CATGCTTGATTAGGTTTTGAT
1843	SCAFFOLD1_2421688	CATGCTCATAGTAAAATGCTT
1844	SCAFFOLD1_2421967	CATGGTACTGGTTTCAATTGC
1845	SCAFFOLD1_2424578	CATGGGCCTAGCTCGGTTTGT
1845	SCAFFOLD1_2424578	CATGGGCCTAGCTCGGTTTGG
1846	SCAFFOLD1_2446358	CATGGAAAGCTGCCATCGATG
1846	SCAFFOLD1_2446358	CATGGCAAGCTGCCAACGATG
1847	SCAFFOLD1_2482410	CATGGTCCTCCGCGACTTTCT
358	SCAFFOLD1_24834	CATGCGACAAAAAAATTCTTA
391	SCAFFOLD1_248505	CATGCCACCTATACAGGCATC
1848	SCAFFOLD1_2487790	CATGTGTATTTGTAGGAAAAT
1849	SCAFFOLD1_2492609	CATGCTACAACTGCCTAAGAA
1850	SCAFFOLD1_2505476	CATGTCAGCTGGTCGAGGGCA
1850	SCAFFOLD1_2505476	CATGTCAGCTGGACGAGGGCA
1851	SCAFFOLD1_2506125	CATGTTAGCCGATCCACCGAG
1852	SCAFFOLD1_2506151	CATGTGACCTTAGCGCATCTG
1853	SCAFFOLD1_2506342	CATGATGTTTTCGTTCGTTTT
1854	SCAFFOLD1_2506372	CATGGTGGCCACTTTGTTATC
1855	SCAFFOLD1_2506749	CATGTTTGGGCGACGGATAAT
1856	SCAFFOLD1_2507063	CATGATTCGATATTCTTTCCA
1857	SCAFFOLD1_2507149	CATGTATGTCATATTAAACTT
1858	SCAFFOLD1_2507184	CATGACACTGCATATTATCGT
1858	SCAFFOLD1_2507184	CATGACACTGCATATTATCTT
1859	SCAFFOLD1_2507254	CATGTCAAAGGTTTGATTATA
1860	SCAFFOLD1_2507643	CATGCTTAAACTTGTGGTGGA
1861	SCAFFOLD1_2508281	CATGATCTCTCTCAGAAACAA
1862	SCAFFOLD1_2509202	CATGATCAAACCAAAAATAAG
1863	SCAFFOLD1_2510886	CATGTTCAGTCCAGTTAATTT
1864	SCAFFOLD1_2516134	CATGCTGCTGCAGAATGTCCT
392	SCAFFOLD1_253196	CATGCGGATAGAAAAAGTCAC
1865	SCAFFOLD1_2534021	CATGACTTAATATTCGATCGG
1866	SCAFFOLD1_2542396	CATGGCAGTATTTTACTTTTT
1867	SCAFFOLD1_2542582	CATGTAAGTAAATGATTGGAT
1868	SCAFFOLD1_2544984	CATGTTTTGGAATAATAATAC
1869	SCAFFOLD1_2547401	CATGTCCTAATTTGCCACACA
1870	SCAFFOLD1_2552223	CATGCATCATTCCTTGGCTGA
1871	SCAFFOLD1_2552526	CATGTGCCACTCCCAGAGATG
1872	SCAFFOLD1_2556294	CATGCCTCTCGAATCGAATCC
1873	SCAFFOLD1_2568766	CATGTTATTAATAAAGCTCGG
1874	SCAFFOLD1_2570476	CATGTTGATTTTGTTAAGTGT
1875	SCAFFOLD1_2572698	CATGGACGAGCTGCCGATGTA
1876	SCAFFOLD1_2579475	CATGGGCGGAGAGCCTGGATT
1877	SCAFFOLD1_2580055	CATGGTGCGAGGTAGAGTCGG
1878	SCAFFOLD1_2580088	CATGGCCCCCGAGGTCATCGA
1879	SCAFFOLD1_2580418	CATGTGGGAGCCGCCCTTCAT
1880	SCAFFOLD1_2582506	CATGCTAGAGATGTATAAAAG
1881	SCAFFOLD1_2583125	CATGCACGAATAATTTTGTGA
1882	SCAFFOLD1_2584723	CATGACCGATATTCTCGATAT
1883	SCAFFOLD1_2586284	CATGATGTGAATGAATGACGC
1884	SCAFFOLD1_2586445	CATGGATTAAAATAAGATATA
1885	SCAFFOLD1_2586995	CATGTTCATTTCATTAGCTTT
1886	SCAFFOLD1_2587376	CATGCTTATAATAATTAACGA
1887	SCAFFOLD1_2588100	CATGTATTCTTTGATCAAAAC
1888	SCAFFOLD1_2589074	CATGCGCATGCAATACATTAT
1889	SCAFFOLD1_2589840	CATGCAGAGTAAAAAGTGTAC
1890	SCAFFOLD1_2590023	CATGGCTGACAGTTGATCTCG
1891	SCAFFOLD1_2593946	CATGATAGAGCTTACATATGT
1892	SCAFFOLD1_2597739	CATGATGTAGGCGTAGTCCGC
1893	SCAFFOLD1_2598381	CATGAAATTGTCCTAGGCCAA
1894	SCAFFOLD1_2607498	CATGAGAATCAGCTCAACGCT
1895	SCAFFOLD1_2607587	CATGGATTCAGTTCCCAACAG
1896	SCAFFOLD1_2608004	CATGTTCTTCAAAGCGTCTTC
1897	SCAFFOLD1_2608533	CATGAAAAACACATGGCACTA
1898	SCAFFOLD1_2608595	CATGGAATCCGAGGATGGAAC
1899	SCAFFOLD1_2608796	CATGAAAAACGAATTGAAATG
1900	SCAFFOLD1_2609429	CATGCAAAATAATTGAAGCAA
1901	SCAFFOLD1_2609915	CATGCATCTCACTTTTGTATC
1902	SCAFFOLD1_2609951	CATGTAGTCCTACCTACGATA
1903	SCAFFOLD1_2610008	CATGCACTCTTGTTTACAGTT
1904	SCAFFOLD1_2611001	CATGGAATAGATTTGCTGACT
1904	SCAFFOLD1_2611001	CATGGAATAGATTTGCTGACA
1905	SCAFFOLD1_2611104	CATGTAAACAGTGCTGAAGAT
1906	SCAFFOLD1_2612033	CATGTCTCTTATTCTTTGTAC
1907	SCAFFOLD1_2613769	CATGATCCTTTGTTCGTGGGG
1908	SCAFFOLD1_2615018	CATGCCACGCGGCAGAGTATC
1909	SCAFFOLD1_2615051	CATGTACCTGCCGTCGTGAGG
1910	SCAFFOLD1_2626113	CATGGGTTATGTGGAGAGCAT
1911	SCAFFOLD1_2626404	CATGTTAATTCTGATTTGTCC
1912	SCAFFOLD1_2626491	CATGATGAGAGTTTGAACACT
1913	SCAFFOLD1_2626579	CATGCGATGAAAATACTCAAC
1914	SCAFFOLD1_2626750	CATGACTTTGAATTTAGTGTT
1915	SCAFFOLD1_2629063	CATGTTGCTGATCTTGCCACC
1916	SCAFFOLD1_2630563	CATGTCTGGACGCGGAAAAAA
1917	SCAFFOLD1_2636920	CATGATGTTACAGGTACTGGG
1918	SCAFFOLD1_2636971	CATGATCGTGAGGTCGAAGCT
1919	SCAFFOLD1_2638951	CATGATGGGCGACGAGGGCAG
1920	SCAFFOLD1_2639439	CATGTTTTGCTGCGAAACAAT
1921	SCAFFOLD1_2639696	CATGAAGCAGTACTTCGACCT
1921	SCAFFOLD1_2639696	CATGAAGCAGTACTTCGACAT
1922	SCAFFOLD1_2639777	CATGTTCACGAAGGAGCTGGC
1923	SCAFFOLD1_2640320	CATGAACAAGACATTCCAGAC
1924	SCAFFOLD1_2640416	CATGGCTACCTGCGACAACGG
1925	SCAFFOLD1_2640582	CATGATTAATAGAATAACCGA
1926	SCAFFOLD1_2641014	CATGCAGTGTGTATTCCGATG
1927	SCAFFOLD1_2641589	CATGTCTTTTACGGCGGTAAT
1928	SCAFFOLD1_2641884	CATGCAATATTCAACAATGAT
1929	SCAFFOLD1_2642146	CATGAGTAATTTTTTATACAT
1930	SCAFFOLD1_2643218	CATGGGATCCGATAGACCAGA
1931	SCAFFOLD1_2643871	CATGACCACCGGGCGATCCAA
1931	SCAFFOLD1_2643871	CATGAACACCGGACGATCCAA
1932	SCAFFOLD1_2643941	CATGATTTCTGGGTCTGTGAT
1933	SCAFFOLD1_2644205	CATGTATGGACTCTGTTCAGC
1934	SCAFFOLD1_2644625	CATGCTATCTACTTTGGGTTG
1935	SCAFFOLD1_2645447	CATGTCTGCGGGCACAGTGAT
1936	SCAFFOLD1_2647550	CATGCGAAAACTTACATAAAT
393	SCAFFOLD1_265758	CATGACACATCTCCACCTACG
1937	SCAFFOLD1_2690459	CATGCTCCTACGTTTTTCCTC
1938	SCAFFOLD1_2690952	CATGGCGGCTGTAGCGATTTC
1939	SCAFFOLD1_2692593	CATGCCGGTTACATAATTATT
1940	SCAFFOLD1_2715974	CATGTTCATTTCCACTTTTCC
1941	SCAFFOLD1_2720291	CATGATCCTCGCGTTCGTCGA
1942	SCAFFOLD1_2720381	CATGAATCGCGGCCTCGAGGT
1943	SCAFFOLD1_2720498	CATGGAGAGACTCAGCAGGGA
1944	SCAFFOLD1_2722398	CATGCTCTCGTTACAACATAT
1945	SCAFFOLD1_2722708	CATGTATGGTTATACACAAAA
1946	SCAFFOLD1_2723763	CATGTACTATGCAAATATATA
1947	SCAFFOLD1_2724394	CATGCAATACTTGCGTGCGAG
1948	SCAFFOLD1_2724651	CATGAAGAAATGTGCGTTGTT
1949	SCAFFOLD1_2724853	CATGTCGCGAATCGTTGAAAT
1950	SCAFFOLD1_2724894	CATGTATAATCAAGCAGCTGC
1951	SCAFFOLD1_2725474	CATGAAGATTCATTTTTGTAA
1952	SCAFFOLD1_2725858	CATGCTTGTTTGATATACCTT
1953	SCAFFOLD1_2726416	CATGTGTTGATCGATTATTTC
1954	SCAFFOLD1_2727218	CATGGTTTTATTCTGTGTCTA
1955	SCAFFOLD1_2740540	CATGCTATAAGTTGCTGAGAT
1956	SCAFFOLD1_2740708	CATGTTCGGGAGGAGGTATTA
1957	SCAFFOLD1_2750695	CATGGAGCAGCGCCCGACCAC
1958	SCAFFOLD1_2753916	CATGTCCCATGAGATTAATTA
1959	SCAFFOLD1_2768089	CATGAGCGGCTCTATTATATG
1959	SCAFFOLD1_2768089	CATGAGCGGCTCTATTATAAA
1960	SCAFFOLD1_2769983	CATGAGACATCAGTACACTAC
1961	SCAFFOLD1_2775980	CATGCAGCTCTTTGTCCGCGC
1962	SCAFFOLD1_2784069	CATGCTACGCAATGATGGCGA
1963	SCAFFOLD1_2784181	CATGACTGTTTTCATGTTCAT
1964	SCAFFOLD1_2785021	CATGAATATTTTGCTATTGTT
1964	SCAFFOLD1_2785021	CATGAATAATTTACTATTGTT
1965	SCAFFOLD1_2785549	CATGCGACCAGCTGGAAGATC
1966	SCAFFOLD1_2785700	CATGGCGAATGTGTACTACCA
1967	SCAFFOLD1_2787714	CATGTGTCTGCCTACTAAAAA
1968	SCAFFOLD1_2802428	CATGTATATAATGCGTTCCTT
1969	SCAFFOLD1_2815821	CATGCTGTACCGAGCTCTTCC
1970	SCAFFOLD1_2823133	CATGAATAGTACATTGCAGCG
1971	SCAFFOLD1_2823998	CATGGATATGAGAGAAAGAGA
1972	SCAFFOLD1_2834992	CATGTTCCCGCAAACATCCCC
1973	SCAFFOLD1_2835415	CATGCGATTATACAGAAGATT
1973	SCAFFOLD1_2835415	CATGCGATTATACAGAAGTTT
1974	SCAFFOLD1_2835487	CATGTGGTAATAATAAAGAGA
1975	SCAFFOLD1_2844967	CATGCATATATATGGTACGTT
1976	SCAFFOLD1_2863598	CATGCTTGGGTCACTAGTGAA
1976	SCAFFOLD1_2863598	CATGCTTGGGTCACTAGTGCT
1977	SCAFFOLD1_2864572	CATGGCTACTGATAAATCGTT
1978	SCAFFOLD1_2870838	CATGTTGAAGCTAATCTGGGT
1979	SCAFFOLD1_2871087	CATGACGAAACAGCGCATCCT
1980	SCAFFOLD1_2879084	CATGCCCATAGAGAACACGTA
1981	SCAFFOLD1_2881873	CATGACGCGCTAGCTAGTCAA
1982	SCAFFOLD1_2884382	CATGCTCAACTAAAAAAAATA
1983	SCAFFOLD1_2884743	CATGTCCAAGAAACGCACGAC
1984	SCAFFOLD1_2885192	CATGTTTGTACCCACTCAAGT
1985	SCAFFOLD1_2885942	CATGAAGGCTGCTTTGATGGC
1986	SCAFFOLD1_2886077	CATGGGACTTTTGCTCATACG
1987	SCAFFOLD1_2886197	CATGTTCGGGCTCAAGGTGAG
1987	SCAFFOLD1_2886197	CATGTTCGGGCTCAAGGTGAC
1988	SCAFFOLD1_2886352	CATGATTGTTGACCTGGGACA
1989	SCAFFOLD1_2886434	CATGTTCATCGGAATCATCGA
1990	SCAFFOLD1_2886698	CATGTGTTTGCTATCATTGTT
1991	SCAFFOLD1_2886855	CATGACAGATCCAGTACTGGT
1992	SCAFFOLD1_2888248	CATGTTTATTAAAAACTAAAA
1993	SCAFFOLD1_2888613	CATGTCATCGCTACAAATTTA
1994	SCAFFOLD1_2894174	CATGCGCAGAATGGACCCGAG
1995	SCAFFOLD1_2895441	CATGCGGATTTGAGGGATTCT
1996	SCAFFOLD1_2897296	CATGCGGAGAATTTTATGTTT
1997	SCAFFOLD1_2897496	CATGATTTTGAGAAGAGCTCA
1998	SCAFFOLD1_2902318	CATGTTTTTGCTAAATTTCCG
1999	SCAFFOLD1_2908243	CATGAATTGTCTTCGTTGTTG
2000	SCAFFOLD1_2908516	CATGTACCAGGAGAAGATGCT
2001	SCAFFOLD1_2908847	CATGTTGCAAAGGAAAAACCC
2002	SCAFFOLD1_2908984	CATGTCTTTATCAGCGATGGA
2003	SCAFFOLD1_2909101	CATGATTGAAAAACTGGGTGA
2003	SCAFFOLD1_2909101	CATGATTGAAAAACTGGGTGG
2004	SCAFFOLD1_2909372	CATGTCATTCATCCAACGCTT
2005	SCAFFOLD1_2910499	CATGACGCGAATTTCGCTGCA
2006	SCAFFOLD1_2911867	CATGCTAACCACCGCGCACGC
2007	SCAFFOLD1_2912384	CATGTCTTCTCACTCTTCCTA
2007	SCAFFOLD1_2912384	CATGTCTTCTCACTCTGCATA
2008	SCAFFOLD1_2918447	CATGTAAGATGTACGTAAGTT
2009	SCAFFOLD1_2920464	CATGGAAGTCGGCGTTTTTTT
2009	SCAFFOLD1_2920464	CATGGAAGTCGGAATTTTTTT
2010	SCAFFOLD1_2921406	CATGAGTCTTTTATGATTGAA
2011	SCAFFOLD1_2921871	CATGCATGGAATTTACTCTGA
2012	SCAFFOLD1_2934696	CATGCTCAGAAAGCTGCAGGA
2013	SCAFFOLD1_2941099	CATGTATAAATAAAACGACTG
2014	SCAFFOLD1_2941218	CATGAAAACCGGTAACTTAAT
394	SCAFFOLD1_294596	CATGTACTCTGAACGCGCTGA
2015	SCAFFOLD1_2946508	CATGTGCACCGAACGCGCGCA
2016	SCAFFOLD1_2951450	CATGCTGGGATATGAGGCTAG
2017	SCAFFOLD1_2962294	CATGGAGGCCCGTTCCAGGCG
2017	SCAFFOLD1_2962294	CATGGAGGCCCGTTCCTGGCG
2018	SCAFFOLD1_2972277	CATGGGCATACAGCTGCTCGA
2019	SCAFFOLD1_2985142	CATGCTCCTTCCACTTTCGTC
2020	SCAFFOLD1_2988810	CATGCACTCAACAAAGGGGGA
395	SCAFFOLD1_300152	CATGCTAGATTAAACAGTAAA
2021	SCAFFOLD1_3001834	CATGGAGATCCTGCCCAGTGG
2022	SCAFFOLD1_3002768	CATGGTCTTGTGGTCGTCTAG
2023	SCAFFOLD1_3003226	CATGTATGCGTGGAAGGAATT
2024	SCAFFOLD1_3004135	CATGGCCATCATGAACATCCA
2025	SCAFFOLD1_3004783	CATGCCAAAAATAGGCTAGGC
2026	SCAFFOLD1_3004983	CATGTCTAAAAACCGCACTTG
2027	SCAFFOLD1_3005445	CATGGGTCACAGAATTGTACC
2028	SCAFFOLD1_3005742	CATGTTGAGATTACACGTTGT
2029	SCAFFOLD1_3007480	CATGATTTTTGAATTTATTAG
2029	SCAFFOLD1_3007480	CATGATTTTTGAATTTATTAT
2030	SCAFFOLD1_3008128	CATGGCATGCGCTTGATTGCT
2031	SCAFFOLD1_3009217	CATGTATTATATCATATAGAG
2032	SCAFFOLD1_3009795	CATGGTAATTATGAAAAAACA
2033	SCAFFOLD1_3011048	CATGTGCGAACGATCGAGAAG
2034	SCAFFOLD1_3011436	CATGCATCAACGTCGCCAAAG
2035	SCAFFOLD1_3011527	CATGCACTTCAAAAATTACAC
2036	SCAFFOLD1_3012090	CATGGCGTTTTATTATGTGAT
2037	SCAFFOLD1_3013019	CATGTTGCACGTTCCATATAC
2038	SCAFFOLD1_3013559	CATGCACAAAAATAAAAAAAG
2039	SCAFFOLD1_3013666	CATGGGCTCGAAACGACACTC
2040	SCAFFOLD1_3013887	CATGAGCTTATACACAGTATA
2041	SCAFFOLD1_3014306	CATGTAAATACGTTTTTCTCA
2042	SCAFFOLD1_3014545	CATGTGTATTCAATTTATATA
2043	SCAFFOLD1_3014771	CATGTCTGCGGCTGATATCGT
2044	SCAFFOLD1_3015015	CATGTGCGCATGAGTGTAAGT
2044	SCAFFOLD1_3015015	CATGTGCGCATGATTGTAAGT
2045	SCAFFOLD1_3015413	CATGAAAAAAAAAAATGAGAT
2046	SCAFFOLD1_3015575	CATGATCAAAGTTAAAAAAAA
2047	SCAFFOLD1_3016197	CATGTTCATTTAGCCCCGCGA
2048	SCAFFOLD1_3016331	CATGAGTCTTGAGTAAGCGTG
2049	SCAFFOLD1_3017455	CATGTGCACCGGTTCATTTAT
2050	SCAFFOLD1_3018821	CATGCCGACAGCCGACTCTCT
2051	SCAFFOLD1_3019103	CATGGAGATTTTGGCGTTAGA
2052	SCAFFOLD1_3019292	CATGTTTTAGGATCATTATTT
2053	SCAFFOLD1_3021072	CATGCCTACACCGGAATTTCG
2054	SCAFFOLD1_3021248	CATGTTTAGAGAGAGAGAATG
2055	SCAFFOLD1_3022093	CATGACGAGAGTGTACTACAA
2056	SCAFFOLD1_3022647	CATGATCGTAGATAGAACACT
2057	SCAFFOLD1_3023476	CATGGCAATGGACACAGTCGA
2058	SCAFFOLD1_3023791	CATGTTATGTTAAATTACACC
2059	SCAFFOLD1_3026341	CATGATGAGGATGGCGATCGT
2060	SCAFFOLD1_3033133	CATGACAACAATGCGAGGCAA
2061	SCAFFOLD1_3036421	CATGAGCGCCTTGCAAATTTC
2062	SCAFFOLD1_3037835	CATGACAATTCTCGAGGCAAA
2063	SCAFFOLD1_3038273	CATGAATGATGATTCACAGCC
2064	SCAFFOLD1_3038629	CATGTAAAACTGAAGTCCAGG
2065	SCAFFOLD1_3038910	CATGTGCCTACCAAAAAAGAT
2066	SCAFFOLD1_3043076	CATGCTCATCGGCATACCCGG
2067	SCAFFOLD1_3051420	CATGATCGGACACCCCAGACT
2068	SCAFFOLD1_3051807	CATGTCGCAGGTTGTACAAGC
2069	SCAFFOLD1_3052235	CATGGAAGACTCGGCGATCGG
2070	SCAFFOLD1_3053368	CATGAGCTCGGAGTATCGAAG
2071	SCAFFOLD1_3053786	CATGGGATCGTATACTGAGAT
2072	SCAFFOLD1_3054849	CATGCATATCCAAGTTTTTAC
2073	SCAFFOLD1_3055289	CATGATATATAAACCATCTAA
2073	SCAFFOLD1_3055289	CATGATATATAAACCATATAA
2074	SCAFFOLD1_3057778	CATGCAGATGCCGCCGACGCC
2075	SCAFFOLD1_3060346	CATGTGCAATTACGTGAAACA
2076	SCAFFOLD1_3062113	CATGTACACATTACAATTTCA
2077	SCAFFOLD1_3062590	CATGGTAGATTATAAATCGAT
2078	SCAFFOLD1_3062716	CATGGTCATTGATGACGTATA
2079	SCAFFOLD1_3069891	CATGAGATAACTGCCATATAG
2080	SCAFFOLD1_3070098	CATGCTCGGATATAGTATATA
2081	SCAFFOLD1_3072943	CATGGCCATGGACACTACGGA
2082	SCAFFOLD1_3073574	CATGACTAAACAGAGTATTTC
2083	SCAFFOLD1_3074188	CATGTAGAATTGGAAGACCGC
2084	SCAFFOLD1_3074812	CATGGGTGCTGGGTAGAAAGT
2084	SCAFFOLD1_3074812	CATGGGTGCTGGGTAGTCAGT
2085	SCAFFOLD1_3075156	CATGCATAACAATGGTGATCA
2085	SCAFFOLD1_3075156	CATGCATAACAATGGTGAGCA
2086	SCAFFOLD1_3075820	CATGGCTCATAATCGGCGGAT
2087	SCAFFOLD1_3076397	CATGTTTGTTTATTATTAGAC
2088	SCAFFOLD1_3076438	CATGTTAATAGTTCGATATCT
2089	SCAFFOLD1_3076624	CATGCTGTTTTGTTTACTTCG
2089	SCAFFOLD1_3076624	CATGCTGTTTTGTTTACTTTG
2090	SCAFFOLD1_3077251	CATGATGATTTTTCACACAGA
2091	SCAFFOLD1_3077338	CATGAATGCATACGATCAGAA
2092	SCAFFOLD1_3077582	CATGTGAGAAATAAAATAAGA
2092	SCAFFOLD1_3077582	CATGTGAGAAATAATATAAAA
396	SCAFFOLD1_307759	CATGACGCCAACATCCTACTC
2093	SCAFFOLD1_3077796	CATGTATAAATGATTGCTTTT
2094	SCAFFOLD1_3077828	CATGTTTACCAATTGTAAATA
2095	SCAFFOLD1_3078177	CATGTTTATTACTTTCATTAT
2096	SCAFFOLD1_3078420	CATGGGAATACCTCCTGTGGG
2097	SCAFFOLD1_3080736	CATGCATTGGAAGCACCCCAG
2098	SCAFFOLD1_3081031	CATGTCCCCTCGTGGGAAGCC
2098	SCAFFOLD1_3081031	CATGTCCCCTCGTGGAAAGGC
2099	SCAFFOLD1_3081067	CATGTTCAGCAGCTCAATGAG
2100	SCAFFOLD1_3081158	CATGCAACATTGACAGAAGCA
2101	SCAFFOLD1_3083587	CATGCCTTGTTCGATTGAAAT
2102	SCAFFOLD1_3083863	CATGTTGTACTTTGAGTAACA
2103	SCAFFOLD1_3083934	CATGCAATTTTCCTCCAAGGA
2104	SCAFFOLD1_3084194	CATGTTTCACAAACGCAAGGC
2104	SCAFFOLD1_3084194	CATGTCTCACAAACGCAAGAC
2104	SCAFFOLD1_3084194	CATGTTTCACAAACGCCAGAC
2104	SCAFFOLD1_3084194	CATGTTTCACAAACGCAGGAC
2104	SCAFFOLD1_3084194	CATGTTTCACAAACGCACGAC
2104	SCAFFOLD1_3084194	CATGTTTCACAAACGCAAGAA
2105	SCAFFOLD1_3084298	CATGTAATCTTTTCCAATTGA
2106	SCAFFOLD1_3084700	CATGAAAAAAAAAATCGTATA
2107	SCAFFOLD1_3086369	CATGCGATTTATTACGCAGGT
2108	SCAFFOLD1_3087052	CATGATATTCACACGAAGCAT
2109	SCAFFOLD1_3087151	CATGAATTTCGGCAGACACGG
2110	SCAFFOLD1_3087301	CATGCACGTACATACATAATA
2111	SCAFFOLD1_3087348	CATGCATATACTAAACGCAAT
2112	SCAFFOLD1_3088056	CATGACCAGCAACAGAAGCAG
2113	SCAFFOLD1_3088150	CATGATTGTCGAAATTAACGG
2114	SCAFFOLD1_3088513	CATGGAAACAGCAGGCAATTC
2115	SCAFFOLD1_3088677	CATGAAATAAACACGAGATAC
2116	SCAFFOLD1_3090718	CATGGTGTGCAAAAATCCCCA
2117	SCAFFOLD1_3091334	CATGGATAATACAGAGTTGCT
2118	SCAFFOLD1_3092150	CATGCCCAGTAGCCACGCCAT
2119	SCAFFOLD1_3092182	CATGCAGTGCCAGTTGTCGAG
2119	SCAFFOLD1_3092182	CATGCAGTGCCAGTTGGCGAG
2120	SCAFFOLD1_3092916	CATGCGCGAGAACGTTGCCCT
2121	SCAFFOLD1_3094509	CATGTAACTTTTTACCTGGAC
2122	SCAFFOLD1_3095490	CATGTTGTAAGTTTTCTAGAT
2123	SCAFFOLD1_3096242	CATGCGGAGCGCAGCCAACCG
2124	SCAFFOLD1_3096710	CATGTTTCTAGTTTCATTGAC
2125	SCAFFOLD1_3097083	CATGGACTGCTCACCGCCGGA
2126	SCAFFOLD1_3097375	CATGTATATTGTAAATGCATT
2127	SCAFFOLD1_3097402	CATGGCTTCCAAATCTGCTGG
2128	SCAFFOLD1_3097609	CATGCAAGTAATATGCATGGC
2129	SCAFFOLD1_3098118	CATGCTAGTGTCGATGGTAAC
2130	SCAFFOLD1_3098679	CATGTATGTAAACAAGTAATA
2131	SCAFFOLD1_3098774	CATGGTATCTCGCGAATTTTA
2132	SCAFFOLD1_3098893	CATGTTGAATTTAGAAAATCC
359	SCAFFOLD1_30992	CATGGGATATAGAAGGTATAT
2133	SCAFFOLD1_3100097	CATGTTACAGACGTGATTCTT
2134	SCAFFOLD1_3100290	CATGTCGGACTGCACCCTCTG
2135	SCAFFOLD1_3100479	CATGTAATCGGTTGGTGTATC
2136	SCAFFOLD1_3100622	CATGAATATTTTTCAATCTTT
2137	SCAFFOLD1_3103343	CATGTGTGGAGCTCACATTAA
2138	SCAFFOLD1_3103804	CATGTAGAGATCTATTGTTAT
2139	SCAFFOLD1_3103847	CATGTTTACAACTTCGTGAAT
2140	SCAFFOLD1_3104200	CATGAACATTTCCGCTCTCGC
2141	SCAFFOLD1_3104361	CATGACCATCTATGGAACCGA
2142	SCAFFOLD1_3105591	CATGATCTTGTTGATGGCGTC
2143	SCAFFOLD1_3105834	CATGATGGAGCTACCAGGCTC
2144	SCAFFOLD1_3106612	CATGCCTGAGATTTTTCCTTA
2145	SCAFFOLD1_3107330	CATGCGCTCGGCCTGGTCGCC
2146	SCAFFOLD1_3108295	CATGACACAAAACCAAACTCG
2147	SCAFFOLD1_3108759	CATGACGAGCCGCGGCCCGAG
2148	SCAFFOLD1_3108852	CATGGTGCCGCTGCTCTTTTG
2149	SCAFFOLD1_3110258	CATGACGAAGAAGCCGCCGCC
397	SCAFFOLD1_311192	CATGAAGGCGGCCAGGGAAAA
2150	SCAFFOLD1_3116804	CATGTTTTTGCCTCTTCAGAA
2151	SCAFFOLD1_3120478	CATGTGATGATTTGTTGTACC
398	SCAFFOLD1_312352	CATGCTGCTGAGGGAATTATT
2152	SCAFFOLD1_3123857	CATGACCCCTCCTAAAGCCCA
2153	SCAFFOLD1_3124354	CATGCTGTTTTGCGGATTTCG
2154	SCAFFOLD1_3125704	CATGATGGACGTTGCCGCGCA
2155	SCAFFOLD1_3128690	CATGGTAGATATCGTATACTC
2156	SCAFFOLD1_3129753	CATGAGAGTCCGTGAGTTGCA
2157	SCAFFOLD1_3130294	CATGAAAAATCTACTTTTCAC
2158	SCAFFOLD1_3130617	CATGTGACGAGGTGATTCTTT
2159	SCAFFOLD1_3131302	CATGCGCACGCGAGAATAACC
2160	SCAFFOLD1_3133244	CATGCCGCGACGATCGAATTT
2161	SCAFFOLD1_3138675	CATGCCCGGTTCGAGAATTAT
2162	SCAFFOLD1_3138738	CATGGACGTGCGCGCACCGGC
2163	SCAFFOLD1_3141021	CATGTCCGACGAGGTGTCCGG
2164	SCAFFOLD1_3141060	CATGCACAAGGAAGACGTCAG
2165	SCAFFOLD1_3141336	CATGAGTAAAACCGGCGATGA
2165	SCAFFOLD1_3141336	CATGACTAAAACCGGCGATTA
2166	SCAFFOLD1_3142037	CATGCTCAGACTAGTTGCAAA
2167	SCAFFOLD1_3142658	CATGCGTGAATGGAGAATATT
2168	SCAFFOLD1_3143247	CATGTCTTCTTGTGAATCACA
2169	SCAFFOLD1_3143457	CATGACATTGGCGTCTAATGA
2170	SCAFFOLD1_3144102	CATGCATAATATGTTCAGTAC
2171	SCAFFOLD1_3144526	CATGCGGTAACCCTCACTAAT
2172	SCAFFOLD1_3145060	CATGAGCTATTCGTTTTTTTT
2173	SCAFFOLD1_3145436	CATGAACGATATAATGGAAAT
2174	SCAFFOLD1_3145547	CATGAAAATAGTGCACGGATG
2175	SCAFFOLD1_3146119	CATGTTGTAGTGTAATTCATC
2176	SCAFFOLD1_3146246	CATGCGGAATCGATATTCCAA
2177	SCAFFOLD1_3146476	CATGCAGTTCGAATCTTTTAA
2178	SCAFFOLD1_3146826	CATGACGTGCTACGATTTTTT
2179	SCAFFOLD1_3148662	CATGCAAAATACAATACTTAT
2180	SCAFFOLD1_3155068	CATGCGAGAACGCTTTTATTC
2181	SCAFFOLD1_3159392	CATGCCTCTCCTGGCAAACCC
2182	SCAFFOLD1_3160189	CATGACGAGGCAGTTTTAAGC
2183	SCAFFOLD1_3160350	CATGCTTTGTTTATGTATGAT
2184	SCAFFOLD1_3161130	CATGCCGCTGCAGCGCAGCTC
2185	SCAFFOLD1_3161329	CATGGCCCAGATCACCAAGTC
2186	SCAFFOLD1_3161664	CATGCGCAGGCTGACAGCGAG
2187	SCAFFOLD1_3162321	CATGGTAAAGCACACTATCAT
2187	SCAFFOLD1_3162321	CATGGTAAAGCACACTTTCAT
2188	SCAFFOLD1_3162698	CATGGACTGCAGCACAGCAGG
2189	SCAFFOLD1_3162813	CATGAACTTAGCATTCCTGAG
2190	SCAFFOLD1_3163112	CATGATCAAACATTCATGTAA
2191	SCAFFOLD1_3163608	CATGATATTGAAAAATTATCT
2192	SCAFFOLD1_3165047	CATGCGGGGACTTGCGCTGCT
2193	SCAFFOLD1_3165920	CATGCGAGCTCGACAAAATGG
2194	SCAFFOLD1_3166014	CATGGATGAGTGCAGACTCGC
2195	SCAFFOLD1_3166538	CATGACTGGAAAATACCAAAA
2195	SCAFFOLD1_3166538	CATGACTGGAAAATTACAAAA
2196	SCAFFOLD1_3167048	CATGTGCTTTTTTTCTCATCC
2197	SCAFFOLD1_3167127	CATGATCCTCTACTCTCATTA
2198	SCAFFOLD1_3167821	CATGTACGTATATTTTTATAA
2199	SCAFFOLD1_3168494	CATGGACGAAAATATAGGTAA
2200	SCAFFOLD1_3168854	CATGCCGAAGACTTTCCAGAA
2201	SCAFFOLD1_3168946	CATGTGGAAAAAGAGCTTCTT
2202	SCAFFOLD1_3169522	CATGATTTATTGTTTCAATAA
2203	SCAFFOLD1_3171967	CATGTCTCAAATTCTTTAGTA
2204	SCAFFOLD1_3172648	CATGTGTGCCAACGATGATAC
2205	SCAFFOLD1_3174962	CATGCTGTCTCTTTCTCTCAA
2206	SCAFFOLD1_3175353	CATGATACGACCGATACCGAA
2207	SCAFFOLD1_3175854	CATGCATAATGGGCCATTTCA
2208	SCAFFOLD1_3175949	CATGAAGTAACCAAGGGTTTC
2209	SCAFFOLD1_3176060	CATGTTGGTGTCTTTGACAGA
[truncated: 96,404 more rows]
