# Supplementary material for: The Transcriptomic Basis of Oviposition Behaviour in the Parasitoid Wasp Nasonia vitripennis
Source: PLoS One. 2013 Jul 19;8(7):e68608. doi: 10.1371/journal.pone.0068608 (PMC3716692; doi:10.1371/journal.pone.0068608)
Supplement: Table S2 — Differentially expressed tags in ovipositing versus resting Nasonia vitripennis females. Table shows tag identifier (TagID), tag sequence (TagSequence), mean counts, averaged over all samples from both conditions (baseMean), mean counts from ovipositing females (baseMeanA), mean counts from resting females (baseMeanB), fold change from ovipositing versus resting females (foldChange), the logarithm (to basis 2) of the fold change from ovipositing versus resting females (log2FoldChange), P-value for the statistical signicance of the change in expression (P.value) and P-value adjusted for multiple testing with the Benjamini-Hochberg procedure (FDR.adjusted.P.value). (XLSX) [file pone.0068608.s004.xlsx]

## Sheet: SI_Table
TagID	TagSequence	baseMean	baseMeanA	baseMeanB	foldChange	log2FoldChange	P.value	FDR.adjusted.P.value
183	CATGTCAAAGCGCAAGTCTAA	1.40314	2.62968	0.176605	0.0671582	-3.89629	0.000115077	0.0249339
487	CATGTTTTTAGATTTAATTTA	1.07022	0	2.14044	Inf	Inf	0.000220854	0.0396413
494	CATGGGAAATATACTGCCTGA	1.84081	3.42526	0.256356	0.0748428	-3.73999	6.25e-05	0.0177175
940	CATGGCTCTGGCATTGGATAT	9.66576	14.1012	5.23037	0.370918	-1.43083	0.000383088	0.0528209
975	CATGTGCCATTGAAAAATGAA	3.46928	5.10993	1.82862	0.357857	-1.48254	0.00043575	0.0574698
975	CATGTGCCATTGATAAAAGAA	3.46928	5.10993	1.82862	0.357857	-1.48254	0.00043575	0.0574698
1221	CATGTCCTCTCTAAACTATTG	0.651875	1.30375	0	0	-Inf	9.03e-06	0.00507383
1267	CATGTGCATGGTTACTTGGGG	1.05591	2.11183	0	0	-Inf	0.000294274	0.0467997
1896	CATGTTCTTCAAAGCGTCTTC	3.3751	5.95699	0.79322	0.133158	-2.90879	4.51e-05	0.0145716
2121	CATGTAACTTTTTACCTGGAC	2.28299	3.92881	0.63717	0.162179	-2.62434	0.000243183	0.0410746
2342	CATGACGATGCCACCATGGCC	1.851	3.15054	0.551469	0.175039	-2.51425	0.000541172	0.0646295
2342	CATGACGATGCAACCATGGCC	1.851	3.15054	0.551469	0.175039	-2.51425	0.000541172	0.0646295
2507	CATGACAATCAAATCTTGTAA	2.36717	1.1071	3.62724	3.27635	1.71209	8.95e-05	0.0211543
3051	CATGGATAAGGAATTACCGCC	1.28008	2.56017	0	0	-Inf	5.69e-08	0.000123204
3271	CATGTTATCAACGACAGTAGT	3.60055	6.18355	1.01754	0.164556	-2.60335	0.000512563	0.0628683
3437	CATGCGTGGAATGACATTGAT	18.5903	11.4966	25.6839	2.23405	1.15966	1.22e-06	0.00136717
3543	CATGTCGTTCTCGCGACGATC	0.882406	1.76481	0	0	-Inf	2.12e-06	0.00195149
3864	CATGTATGGTAAAGAGCCATT	325.353	178.627	472.08	2.64283	1.40208	9e-05	0.0211543
4316	CATGCAGGACAATGCTCGAAA	2.34781	3.55945	1.13617	0.319197	-1.64748	0.000429642	0.0573411
5034	CATGCTTCTAAAACGGAGGCG	2.02481	3.29706	0.752556	0.228251	-2.13131	0.0001436	0.0298354
5216	CATGGAAAGCATACCAGATTT	1.00562	1.94541	0.0658292	0.0338383	-4.8852	0.000173213	0.0334665
5559	CATGTCTCAAAAACTAAGTAG	9.59436	7.0515	12.1372	1.72123	0.783437	0.000563019	0.0659406
5599	CATGTCTCTCGGCAGACCATC	1.98379	3.4402	0.527383	0.1533	-2.70557	0.000473849	0.0606486
5607	CATGGTCGACTCATGTGGGTC	1.7641	3.17859	0.349598	0.109985	-3.18462	6.04e-07	0.00080437
5723	CATGGATTCCTCCCGCGGGTT	1.1353	1.86212	0.408466	0.219355	-2.18866	0.000530863	0.0641562
5731	CATGTAGCGAGGTCAATGATA	1.61707	2.94174	0.29241	0.0994005	-3.3306	0.000618092	0.0710197
5830	CATGGTTAACGACTACTCGAA	17.2634	10.3029	24.2238	2.35116	1.23337	2.75e-05	0.0103052
6003	CATGTCTGGATGCAATGTACG	0.719508	1.43902	0	0	-Inf	1.86e-05	0.00753519
6549	CATGTCGGAGGGTCAAGAGCA	0.940342	1.64111	0.239571	0.145981	-2.77615	0.000129965	0.027569
6634	CATGACTATGGCATATATTTT	5.62232	7.0967	4.14794	0.584488	-0.774755	0.000297405	0.046935
6634	CATGACTATGGCATATATTTG	5.62232	7.0967	4.14794	0.584488	-0.774755	0.000297405	0.046935
6995	CATGTGCCAGTTGAAGACTTT	2.87367	5.16227	0.585071	0.113336	-3.14132	5.2e-06	0.00322057
7079	CATGTCAAAAAAAAGCGTGCT	6.06051	3.34589	8.77512	2.62266	1.39103	1.81e-05	0.00753519
7090	CATGTTAAAGATGTGGCAATA	6.00569	3.48066	8.53072	2.45089	1.29331	3.74e-07	0.000610876
7099	CATGTCATATATAATTTATTA	1.07271	0.474379	1.67104	3.52258	1.81663	0.000208388	0.0383105
7814	CATGGTTAAATAAAACCACAC	0.877037	0.185929	1.56814	8.43408	3.07623	0.000477815	0.060722
7943	CATGGGGTGTTGCGTGTTGCA	2.94977	4.89367	1.00588	0.205547	-2.28246	0.00037635	0.0521288
7943	CATGGGGTGTTGCGTGTTTCA	2.94977	4.89367	1.00588	0.205547	-2.28246	0.00037635	0.0521288
8166	CATGAAACAGTCTACTTCTCG	2.87235	1.02544	4.71926	4.6022	2.20232	4.99e-09	1.76e-05
8819	CATGGTATACTCTTAAAAAAA	1.1771	0	2.35419	Inf	Inf	8.76e-05	0.0210521
9088	CATGCTTGTGTAACTTTTTCA	1.72978	3.38743	0.0721196	0.0212904	-5.55366	0.00039726	0.0542815
9346	CATGGAGGAATTGCTTTTGCT	1.53873	2.76943	0.308025	0.111223	-3.16847	0.000279596	0.0457291
9359	CATGGAGGACATTACGAGAGG	12.6964	22.0123	3.38047	0.153572	-2.70302	3.65e-12	1.07e-07
9450	CATGCACAACGAGCAGGAGAT	81.2297	47.3045	115.155	2.43433	1.28353	2.68e-06	0.00217673
9563	CATGGGCAGCACTAATCTTTT	3.54729	6.15319	0.941391	0.152992	-2.70847	0.000103235	0.022858
10541	CATGCCAGGAATAAAAGTATT	4.35536	6.52957	2.18114	0.334041	-1.58191	0.000399688	0.0543683
10566	CATGGACGACGTCCTGGCCAA	6.99105	10.446	3.53608	0.33851	-1.56273	0.000593062	0.0691782
11064	CATGTACCGCAAGTCGCAGAC	3.88235	6.58898	1.17573	0.178438	-2.4865	1.61e-08	4.45e-05
11342	CATGTTGCCAGGATGAGAGAG	1.98081	3.41307	0.548539	0.160717	-2.6374	0.000541172	0.0646295
12177	CATGATGAGCGGAAATGCTTC	2.75248	4.16658	1.33838	0.321218	-1.63837	0.00102968	0.0985309
12183	CATGTGCAAAACTGGTGAAAA	11.99	16.8173	7.16265	0.42591	-1.23138	0.000175196	0.0336354
12218	CATGGCTGAAGCCCATTCGGC	1.09262	1.89283	0.29241	0.154483	-2.69448	0.000123892	0.0266535
12786	CATGTATAAGAACAAAGGTGT	1.29932	0.48959	2.10904	4.30777	2.10694	0.000132674	0.0277553
12957	CATGCTTTGATACAGCTGGCA	1.28583	2.57167	0	0	-Inf	1.18e-05	0.0057022
12957	CATGCTTTGATACAGCTGGCT	1.28583	2.57167	0	0	-Inf	1.18e-05	0.0057022
13419	CATGAACACTTGAACGGATTT	0.735988	0	1.47198	Inf	Inf	1.79e-06	0.00170985
13869	CATGGCAAATGTACGAGCTGC	1.73098	2.88822	0.573737	0.198647	-2.33172	0.000872555	0.0897223
14050	CATGATACATGAAGGTGGCAG	4.61251	6.62924	2.59577	0.391564	-1.35268	0.000201676	0.0375316
14050	CATGATACATGAAGGGGGCAG	4.61251	6.62924	2.59577	0.391564	-1.35268	0.000201676	0.0375316
14272	CATGGACGACTGCGGCGACAA	0.864309	1.49676	0.231861	0.154909	-2.69051	0.000172202	0.0334665
14349	CATGCCAGTATGGATGATAAA	0.851857	1.58598	0.117737	0.0742359	-3.75174	0.000454932	0.0592745
14464	CATGGTGGGCTTCCACATCGA	1.89331	3.47566	0.310954	0.0894661	-3.48251	0.000935971	0.0924812
14464	CATGGTGGGCTTCCACATCCA	1.89331	3.47566	0.310954	0.0894661	-3.48251	0.000935971	0.0924812
14464	CATGTTGGGCTTCCACATCCA	1.89331	3.47566	0.310954	0.0894661	-3.48251	0.000935971	0.0924812
14622	CATGACGAAAGTCATCTCTCC	1.14421	2.15743	0.130988	0.0607149	-4.04181	0.000324675	0.0489762
14622	CATGACGAAAGTCATCTCTCT	1.14421	2.15743	0.130988	0.0607149	-4.04181	0.000324675	0.0489762
14695	CATGTAGAAGCTGTAAATCCT	1.07706	2.03303	0.121098	0.0595652	-4.06939	1.92e-05	0.00767491
14695	CATGTAGTAGCTGTAAATCCA	1.07706	2.03303	0.121098	0.0595652	-4.06939	1.92e-05	0.00767491
14701	CATGCTTTCTGTTGCAATTAC	1.83205	3.00973	0.654361	0.217415	-2.20147	0.000910115	0.0916445
15166	CATGGACTCGCTCTCGCGTTG	3.69453	5.35342	2.03564	0.38025	-1.39498	0.000335829	0.0489762
15166	CATGGACTCGCTCTCGCGATG	3.69453	5.35342	2.03564	0.38025	-1.39498	0.000335829	0.0489762
15600	CATGTACGAGTGTCTATTCGG	1.49001	2.98001	0	0	-Inf	1.55e-06	0.00161975
15723	CATGTAGAGTCTACGAGGAGC	249.854	286.824	212.884	0.742211	-0.430099	0.00104946	0.0994819
16178	CATGAAGATTACGATGATGTA	1.7735	3.1938	0.35321	0.110592	-3.17668	0.000154494	0.031358
16670	CATGGATACTCCGCTCACCAT	7.3334	11.8809	2.78588	0.234483	-2.09244	4.34e-09	1.76e-05
17285	CATGCAGCCAAACACAGTAGT	1.38583	2.23583	0.535842	0.239662	-2.06093	0.00101835	0.0980652
17355	CATGAATCCTTCTCACCCGCC	0.717781	1.2037	0.231861	0.192624	-2.37614	0.000335394	0.0489762
17600	CATGGGCATGCTGGATCTGGG	0.937576	1.80932	0.0658292	0.0363833	-4.78058	0.00049439	0.0622098
17824	CATGCCTACAAAGTTGATATT	1.01873	1.97858	0.0588683	0.0297527	-5.07083	2.29e-05	0.00879458
17919	CATGATTTTGAGTAAGTGCAA	1.00243	0.174209	1.83065	10.5084	3.39347	0.0010544	0.0996394
18039	CATGCACGTGCGACAACGATA	4.37743	6.78192	1.97295	0.290913	-1.78134	0.000319245	0.0489762
18377	CATGTCCTATACGTGATATCT	3.09264	0.534186	5.65109	10.5789	3.40312	0.000101396	0.0227304
18811	CATGCTATCTCTGATACACTC	8.79663	4.99775	12.5955	2.52023	1.33356	6.48e-05	0.0181871
19532	CATGAGACCACTGCCTCGAGT	1.01212	2.02424	0	0	-Inf	0.000458391	0.0594224
19744	CATGTCATTCGAAATTTAACT	0.890859	1.78172	0	0	-Inf	1.86e-05	0.00753519
19744	CATGTCATTCGAAATTCAACT	0.890859	1.78172	0	0	-Inf	1.86e-05	0.00753519
19943	CATGACAGCTGCAGTCGGGGG	1.4479	2.52934	0.366461	0.144884	-2.78703	9.71e-05	0.0223157
19943	CATGACAGCTGCAGTCGGTGG	1.4479	2.52934	0.366461	0.144884	-2.78703	9.71e-05	0.0223157
20269	CATGGAAGCTCTATTGATTCA	1.02655	2.0531	0	0	-Inf	2.59e-06	0.00217673
20310	CATGAATCATCGTTAGACGAT	2.69002	4.82959	0.550459	0.113976	-3.13319	0.000180095	0.0343584
20310	CATGAATCATCGTTAGACCAT	2.69002	4.82959	0.550459	0.113976	-3.13319	0.000180095	0.0343584
21272	CATGGAGTTTTCAATAACTAG	9.6433	6.96115	12.3255	1.7706	0.824242	4.61e-05	0.0147284
23020	CATGGGCAGATATCTTGCTTG	2.04687	3.79605	0.297702	0.0784244	-3.67255	0.000840722	0.0874513
23076	CATGAGCGTTAGCTTGAGATG	1.26414	2.16139	0.366893	0.169749	-2.55853	0.000166238	0.0333952
23076	CATGAGCGTTCGCTTGAGATG	1.26414	2.16139	0.366893	0.169749	-2.55853	0.000166238	0.0333952
23464	CATGGACAAACTGATCGTTGA	2.62198	4.52252	0.721439	0.159521	-2.64818	5.08e-06	0.00322057
23620	CATGTTTGGGCAGGCACGTTA	2.05919	3.36751	0.750863	0.222973	-2.16506	9.94e-06	0.00547036
23889	CATGGGTACACTATTGTTGAC	0.665599	0	1.3312	Inf	Inf	4.34e-05	0.0144785
24215	CATGCTGAAGACCTTCGCCAA	4.17206	6.37461	1.96951	0.308961	-1.6945	0.000231318	0.0401922
24240	CATGAAGTACTTAGATAAGGT	0.639894	0.12271	1.15708	9.42935	3.23716	0.000790893	0.0833019
24240	CATGAAGTACTTAGATAAGGG	0.639894	0.12271	1.15708	9.42935	3.23716	0.000790893	0.0833019
24354	CATGATGCCAGAACCCACTGG	1.1851	2.3702	0	0	-Inf	9.88e-05	0.0223907
24768	CATGTAATAAAACAAGGTCGT	1.76581	3.53162	0	0	-Inf	0.000595223	0.0691782
24768	CATGTAATAAAACAAGGCCGT	1.76581	3.53162	0	0	-Inf	0.000595223	0.0691782
24768	CATGTAATAAAACAAGGNCGT	1.76581	3.53162	0	0	-Inf	0.000595223	0.0691782
24884	CATGTACCAGCCACTGATTGC	1.2809	2.48968	0.0721196	0.0289674	-5.10943	0.000455296	0.0592745
25021	CATGTGTGAGATTACGTTTAA	26.2174	15.0079	37.427	2.49382	1.31836	0.000761147	0.081298
25280	CATGGCCAGGAGGATCTTGCT	1.32559	2.28665	0.36453	0.159417	-2.64913	0.000520079	0.0631043
25366	CATGTCGTTGATGTATGTATT	0.892826	1.71982	0.0658292	0.0382767	-4.70739	0.0004963	0.0622098
25434	CATGCAGCAGTAAACAAAAAA	61.0426	48.9629	73.1224	1.49343	0.578626	0.000638877	0.0723122
25549	CATGCATTAAAAAAAGTTCAA	1.17913	0.318995	2.03927	6.3928	2.67645	0.000363221	0.0515758
25640	CATGTACTCGCGGTTGTTTCT	0.841464	1.68293	0	0	-Inf	0.000481452	0.0608516
25917	CATGGAGTACCGAGCAGTGCC	549.113	322.695	775.531	2.40329	1.26501	8.68e-06	0.00496885
25983	CATGGTGGAACTGGACACTAG	8.00866	11.727	4.29036	0.365855	-1.45066	5.11e-06	0.00322057
26588	CATGAAGGTTGTCAATGCGAA	1.15968	2.26049	0.0588683	0.0260422	-5.263	1.51e-06	0.00161975
26758	CATGGTCTATGCTACAAGTTG	1.62452	3.17692	0.0721196	0.0227011	-5.4611	1.8e-06	0.00170985
26758	CATGGTCTATGCGACAAGTTG	1.62452	3.17692	0.0721196	0.0227011	-5.4611	1.8e-06	0.00170985
26775	CATGGGGTAATGAAGCTGAGT	1.27124	2.22725	0.315224	0.141531	-2.82081	9.89e-05	0.0223907
26993	CATGTGTATCAATTTGAATTT	0.962985	1.92597	0	0	-Inf	0.00014811	0.030456
27192	CATGAGGGAGAGAAAGAAGAA	2.1653	3.50851	0.822086	0.234312	-2.0935	0.000663263	0.0742414
27373	CATGGTAATCGGCGAGGTCTT	1.40631	2.46302	0.349598	0.141939	-2.81666	8.62e-05	0.0210521
27413	CATGGAATTCGGGTCTTCGAT	12.1713	16.503	7.83955	0.475039	-1.07388	0.000890116	0.0909118
28500	CATGTAGTTCCAAGGTTCGAG	1.6286	0.617507	2.6397	4.27476	2.09584	0.000963521	0.0945872
28631	CATGTGCTTCGTGACGTGTAA	0.53938	0.12271	0.95605	7.79112	2.96183	0.000790893	0.0833019
28631	CATGTGCTTCGTGACGAGTAA	0.53938	0.12271	0.95605	7.79112	2.96183	0.000790893	0.0833019
28654	CATGAATTCTATGGACCTACT	2.82535	4.39003	1.26066	0.287164	-1.80006	0.000365391	0.0515758
28878	CATGTGATTTTTTGTTAGTCG	1.7261	3.26234	0.189856	0.0581964	-4.10293	4.7e-08	0.000118866
28907	CATGGCTATCATGGATCATTT	0.7179	1.4358	0	0	-Inf	1.86e-05	0.00753519
29178	CATGGAAATCAGTACATGCAG	8.24808	14.707	1.78912	0.12165	-3.03919	0.000355296	0.0509646
29205	CATGAAACAAATGTAGAGTAT	1.29021	2.461	0.119417	0.0485238	-4.36516	0.000731754	0.0798454
29205	CATGAAACAAATGGAGAGTAT	1.29021	2.461	0.119417	0.0485238	-4.36516	0.000731754	0.0798454
29296	CATGACATGGCGCGTCGTGGT	1.80017	2.73769	0.862649	0.315101	-1.66611	0.000247196	0.0414278
29370	CATGGCCATGGCGCAGCAGCA	1.73634	3.22328	0.249395	0.0773731	-3.69202	5.43e-08	0.000123204
29370	CATGGCCATGGCTCAGCAGCA	1.73634	3.22328	0.249395	0.0773731	-3.69202	5.43e-08	0.000123204
29500	CATGGCAGGAATTGTGAAAAA	0.74959	1.42706	0.0721196	0.0505372	-4.30651	0.000335394	0.0489762
29968	CATGTGTCCTGTGAGCTTTCT	1.08763	1.93475	0.240515	0.124313	-3.00795	0.000927796	0.0919731
30146	CATGTCCGGTGAGCTCATCTC	0.910834	1.70057	0.121098	0.07121	-3.81178	0.00103734	0.0989516
31344	CATGATTTATGAGAATCGATA	25.4173	12.6104	38.2241	3.03115	1.59987	0.000365556	0.0515758
31575	CATGTAATTTGTGATGCTACA	29.5652	15.2632	43.8671	2.87404	1.52308	0.000373044	0.0519079
31582	CATGAGAACCACTTACTTCAA	0.857912	1.71582	0	0	-Inf	3.09e-06	0.00224483
31792	CATGGGCCTCAGCGTTCACAG	1.50872	2.40251	0.614935	0.255955	-1.96604	0.000155064	0.031358
31792	CATGGGCCTCAGCGTTCACAT	1.50872	2.40251	0.614935	0.255955	-1.96604	0.000155064	0.031358
31803	CATGCTGTTATTATAACTTTA	5.35826	1.69074	9.02579	5.33838	2.4164	0.000951506	0.093711
32242	CATGTTACTAGAGAAAGTCAG	0.865871	1.59379	0.137949	0.0865537	-3.53026	0.000209958	0.0383667
32349	CATGTCATTTGCCAAATATTT	249.083	174.755	323.411	1.85065	0.888034	1.28e-05	0.00600864
33170	CATGATAATACGGACACTGAT	1.10186	2.0105	0.193217	0.0961041	-3.37926	0.000285743	0.0461049
33547	CATGGGGTGGTTCGCGTGTAC	0.869434	1.67304	0.0658292	0.0393471	-4.6676	1.16e-05	0.00569226
34040	CATGATGGGTTTATCAGCAAT	3.89534	5.93024	1.86043	0.31372	-1.67245	0.000756893	0.0811887
34092	CATGCGCGAATTCTCGCTTCT	0.613492	0.0647544	1.16223	17.9483	4.16577	0.000234522	0.0404204
34157	CATGGTTCAACAGCCGATTCT	3.50726	5.89585	1.11866	0.189737	-2.39793	4.19e-05	0.0141339
34392	CATGCTCATCACTTTTCTTCC	2.44958	4.65959	0.239571	0.0514147	-4.28168	1.28e-07	0.00022825
34633	CATGTTACCTGCAATGAGATT	0.948234	1.89647	0	0	-Inf	8.61e-05	0.0210521
34653	CATGTTGACCAGGGACTCGAT	4.61778	7.08706	2.1485	0.303158	-1.72186	8.15e-06	0.00475663
34790	CATGGGTGCTCACCTGAATGC	4.35643	7.07615	1.63671	0.2313	-2.11216	7.02e-12	1.07e-07
35067	CATGAGAACGCGTACACCCTC	3.52623	0.74442	6.30803	8.47375	3.083	1.12e-05	0.00563833
35067	CATGAGAACGCGTACACTCTC	3.52623	0.74442	6.30803	8.47375	3.083	1.12e-05	0.00563833
35079	CATGTTTCACGCGTTGGTCAT	2.63379	0.945223	4.32235	4.57284	2.19309	1.23e-07	0.00022825
35332	CATGCTTAGTTGGTAATAATA	1.3016	0.249035	2.35417	9.4532	3.2408	0.000403399	0.0546281
35757	CATGAAGATTTATACACTACT	1.24995	2.31634	0.183566	0.0792483	-3.65748	8.62e-05	0.0210521
35803	CATGTCCTTCTCCTCGTCGTA	3.09772	5.34865	0.846796	0.15832	-2.65909	2.83e-05	0.0104601
35838	CATGATGGATGACGCCGAAGG	2.61506	4.26972	0.960398	0.224932	-2.15244	0.00100614	0.0971987
36465	CATGTCACAGGATACAAGTAG	1.79699	3.02802	0.565957	0.186907	-2.41961	0.000658497	0.0739809
37017	CATGTTCGATTTCTTGGATGA	1.15192	2.238	0.0658292	0.0294142	-5.08734	3.83e-07	0.000610876
37025	CATGTCAAAATATTCTGAAAT	0.763772	1.39589	0.131658	0.0943189	-3.40631	0.000844704	0.0874513
37450	CATGACTCTTTGTCGTTGAAA	1.07467	2.0316	0.117737	0.0579525	-4.10899	2.27e-05	0.00879458
37781	CATGTAGTCTCGAAGGATCCC	1.47954	2.95907	0	0	-Inf	0.000768122	0.0817551
38021	CATGACGACCTTGGTGCGATG	4.12516	5.9102	2.34012	0.395946	-1.33662	5.21e-05	0.0158188
38021	CATGACGACCTTGGTGCGGTG	4.12516	5.9102	2.34012	0.395946	-1.33662	5.21e-05	0.0158188
38212	CATGATGAAATAAGGATTCGG	0.593566	0.0647544	1.12238	17.3328	4.11544	0.000127161	0.027164
38260	CATGTTTCTTTGAGAAAACAC	3.92034	1.64312	6.19755	3.77182	1.91526	0.000354867	0.0509646
38260	CATGTTTCTTTGAGAAAACTC	3.92034	1.64312	6.19755	3.77182	1.91526	0.000354867	0.0509646
38437	CATGCGCATAAAACAATACAC	1.96463	0.338524	3.59074	10.607	3.40695	0.000748142	0.0808637
38552	CATGGCGGTGTAATCAATATG	0.777608	0	1.55522	Inf	Inf	0.000673411	0.0751002
38746	CATGAAGTCGAGCTGATTTTA	2.58121	1.67591	3.48652	2.08038	1.05685	0.000371483	0.0519079
38991	CATGTCGCAAGAGAACCTTAA	17.4794	22.7109	12.2479	0.539294	-0.890857	4.52e-05	0.0145716
38991	CATGTCGCAAGAGAAACTTAA	17.4794	22.7109	12.2479	0.539294	-0.890857	4.52e-05	0.0145716
39074	CATGTTGTACCTGGACAGCAA	0.859306	1.41463	0.303981	0.214883	-2.21837	0.000243734	0.0410746
39074	CATGTTGTACCTGGACAGCCT	0.859306	1.41463	0.303981	0.214883	-2.21837	0.000243734	0.0410746
39214	CATGACATTTTCGTGCGATGC	0.836743	1.67349	0	0	-Inf	3.58e-05	0.0124974
39214	CATGACGTTTTCGTGCGATGC	0.836743	1.67349	0	0	-Inf	3.58e-05	0.0124974
39534	CATGATCAACCCCATCACGGC	1.12658	2.25316	0	0	-Inf	6.18e-05	0.0176949
39537	CATGTGTGACGCAATTGGGAC	250.661	348.643	152.678	0.437923	-1.19125	0.000600548	0.0695306
39810	CATGATTGATCTACCATTATT	1.02963	1.86605	0.193217	0.103544	-3.27169	0.000516061	0.0628683
40518	CATGTCCCAATTCAAGCTTTT	1.5371	2.66564	0.408566	0.153271	-2.70584	1.07e-05	0.00561066
41690	CATGTATATCCGCTCGCCGGA	2.9951	5.34123	0.648969	0.121502	-3.04095	2.8e-11	2.83e-07
41968	CATGCCAGGAGTACAAAGGCA	15.1896	21.425	8.95409	0.417926	-1.25868	0.000749084	0.0808637
42297	CATGCGACACTCATCTCTGCC	2.15254	3.33109	0.973993	0.292395	-1.77401	0.00013255	0.0277553
42342	CATGCCTAACGAACAGAAGCC	1.67654	3.16784	0.185246	0.0584772	-4.09598	7.82e-05	0.0202169
42342	CATGCCTAACGAACAGAAGAC	1.67654	3.16784	0.185246	0.0584772	-4.09598	7.82e-05	0.0202169
42453	CATGCCTAGGATACAAGGATT	0.912442	1.76602	0.0588683	0.0333339	-4.90686	2.29e-05	0.00879458
42881	CATGCACAACATTTATCTGCT	1.25121	2.26359	0.238834	0.105511	-3.24453	5.02e-05	0.0155833
42887	CATGCAGCTACGTAAATGCTG	1.74661	3.17003	0.323195	0.101953	-3.29402	0.000172365	0.0334665
42887	CATGCAGCTACGTAAATGCTT	1.74661	3.17003	0.323195	0.101953	-3.29402	0.000172365	0.0334665
43242	CATGCGAAACTTTATGCAATT	144.408	85.0428	203.772	2.39611	1.2607	3.15e-05	0.0112564
43375	CATGCGTACACAGCTTAGGCT	1.4065	2.46173	0.351278	0.142696	-2.80898	0.000107932	0.0237248
43768	CATGCAAGCAAAACGCTTAGA	1.38441	2.27431	0.494508	0.217432	-2.20136	0.00051415	0.0628683
44208	CATGGAGTGCGGTCAGTTGAT	1.46457	2.92915	0	0	-Inf	0.000757447	0.0811887
44268	CATGCCAGACATTGCACATGA	2.1195	3.72157	0.517422	0.139033	-2.8465	1.78e-05	0.00753519
44268	CATGCCAGACATTGCACATCG	2.1195	3.72157	0.517422	0.139033	-2.8465	1.78e-05	0.00753519
44268	CATGCCAGACATTGCACATAG	2.1195	3.72157	0.517422	0.139033	-2.8465	1.78e-05	0.00753519
44558	CATGCGTACCCAAATCAATCT	4.51642	7.18306	1.84978	0.25752	-1.95725	6.23e-09	1.89e-05
44939	CATGTATCGACGACGCAATAT	1.41272	2.76657	0.0588683	0.0212784	-5.55446	1.54e-05	0.00684834
45175	CATGTTCAAGCCTAAGGACGA	2.25865	4.15444	0.362849	0.08734	-3.51721	0.000167646	0.0334565
45484	CATGTACTGCGACTTCGTCGG	1.78527	2.88349	0.687054	0.238272	-2.06932	0.000626814	0.0714803
45823	CATGTCCTATGAAAACGACGT	3.63469	5.05867	2.2107	0.437012	-1.19426	0.000327748	0.0489762
46291	CATGCAAGCACTCAATGATTG	3.10037	0.234016	5.96672	25.497	4.67226	7.29e-05	0.0193876
46584	CATGCTTGGACAATGCAGCTG	1.94319	3.34217	0.544211	0.162832	-2.61855	6.15e-06	0.00373128
46837	CATGCCGCTATACTCTTCAGA	19.6232	25.1257	14.1207	0.562004	-0.831349	5.23e-09	1.76e-05
47013	CATGATCATTCGCGTCCTATG	1.96927	3.74802	0.190527	0.050834	-4.29806	0.000923248	0.0919731
47013	CATGATCATTCGCGTCGTATG	1.96927	3.74802	0.190527	0.050834	-4.29806	0.000923248	0.0919731
47363	CATGTTCGACGTGGAAGGAAA	2.99616	4.59556	1.39677	0.303938	-1.71815	0.000905293	0.0915372
47677	CATGATGACTTTTACATGAAA	4.57766	1.62509	7.53023	4.63373	2.21217	0.00043278	0.0573411
47677	CATGATGAATTTTACATCAAA	4.57766	1.62509	7.53023	4.63373	2.21217	0.00043278	0.0573411
47677	CATGATGAATTTTACATGAAG	4.57766	1.62509	7.53023	4.63373	2.21217	0.00043278	0.0573411
47677	CATGATGAATTTTACATGAAA	4.57766	1.62509	7.53023	4.63373	2.21217	0.00043278	0.0573411
47677	CATGATGAATTTTACACGAAA	4.57766	1.62509	7.53023	4.63373	2.21217	0.00043278	0.0573411
47791	CATGGTGGTTTCTTAGCAGCT	1.25358	2.05859	0.448563	0.217898	-2.19828	0.000432884	0.0573411
47791	CATGGTCGTTTCTTAGCAGCT	1.25358	2.05859	0.448563	0.217898	-2.19828	0.000432884	0.0573411
48096	CATGGGTAGTTTGCGGTCCAT	5.63004	9.56997	1.69011	0.176605	-2.5014	7.24e-06	0.00430539
48546	CATGTTGTACAAGTGCCAGTG	2.10517	3.37253	0.837815	0.248424	-2.00913	0.000226751	0.0401922
49164	CATGGCCAAGCCAGCTCTAGA	2.36386	3.41685	1.31088	0.38365	-1.38214	0.00102968	0.0985309
49592	CATGCAATACCTGCAAGATCC	1.86511	3.15034	0.579879	0.184069	-2.44168	6.19e-07	0.00080437
49675	CATGCTAGCAGTGCTGCAGAA	2.68099	4.39467	0.967301	0.220108	-2.18372	2.52e-06	0.00217673
49828	CATGATCGAGCTGTACAATAA	1.5215	3.04301	0	0	-Inf	3.99e-09	1.76e-05
49942	CATGAGAAAGAAAGAGCCGAA	1.15793	2.17791	0.137949	0.0633399	-3.98074	1.01e-05	0.00547036
50144	CATGGAAGGGCAAGTGGCTAC	0.849313	1.63976	0.0588683	0.0359006	-4.79985	0.000172202	0.0334665
50230	CATGTGTTTTTTTCACATTGC	0.905221	1.74461	0.0658292	0.0377328	-4.72804	0.000679552	0.0753983
50462	CATGCCAAAAAATAAACATCA	0.88746	1.71605	0.0588683	0.0343045	-4.86546	4.5e-05	0.0145716
50650	CATGATGCACCTATTGAAAGC	0.851995	1.70399	0	0	-Inf	0.000114076	0.0248949
50943	CATGGGGCACTTGTTGACGTT	0.763726	1.46858	0.0588683	0.040085	-4.64079	8.81e-05	0.0210521
51275	CATGAAGACCAATAGTCCAAT	0.506728	0.0647544	0.948703	14.6508	3.87291	0.000790893	0.0833019
51456	CATGCTCTTGAAAAGAATCAC	13.5082	7.88358	19.1329	2.42693	1.27913	0.000323904	0.0489762
51496	CATGGTGGGGATTCTGGTACC	0.857148	1.48243	0.231861	0.156406	-2.67663	0.000913816	0.0916445
51861	CATGGCTATAGCGCTTACCGC	18.1286	5.87949	30.3777	5.16673	2.36925	1.31e-05	0.00600864
51979	CATGAGCTTTCATCCCGGTGG	2.98064	4.68186	1.27943	0.273274	-1.87158	0.000214073	0.0388844
52270	CATGATTGTGCAATCACAGTG	2.98699	5.25918	0.71481	0.135917	-2.87921	6.71e-08	0.000135704
52892	CATGAGCTTTGCCGTTGGAAA	3.18196	5.31874	1.04518	0.196509	-2.34733	0.00010191	0.0227304
53093	CATGCACAACCGTTTTCTCTT	4.64891	7.01351	2.28431	0.325701	-1.61838	0.000976861	0.0948232
53101	CATGATCAGCGCGTTATCGTA	2.89212	4.57425	1.20999	0.264522	-1.91854	0.000148595	0.030456
53281	CATGGGAGCTCAGGCTCATCG	0.873482	1.44298	0.303981	0.210661	-2.247	0.000454932	0.0592745
53763	CATGGACGAGCTGTGCTTCAA	4.01058	6.08975	1.93142	0.31716	-1.65672	0.000513437	0.0628683
54125	CATGTGCAACTAATGGCCCAA	0.911714	1.6329	0.190527	0.11668	-3.09937	0.000516061	0.0628683
55097	CATGGCAAGTCCATGAAATTA	4.3106	7.23079	1.39041	0.19229	-2.37865	1.67e-09	1.02e-05
55134	CATGTTGTCGGCGAGTGAAGT	1.8934	3.08088	0.705918	0.229128	-2.12577	3.26e-05	0.011498
56078	CATGTTTACTAGTCACAAATA	1.18912	2.01539	0.362849	0.180039	-2.47362	0.000285743	0.0461049
56149	CATGTCAATAAAAGTTGCAAT	1.29923	0.234016	2.36445	10.1038	3.33683	2.32e-05	0.00880041
56665	CATGAGCGCCGTCTCCTCGTC	2.14619	3.76618	0.526203	0.139718	-2.83941	0.000558878	0.0657094
56666	CATGCCCGGCTTCGAGATCAT	4.04223	6.80044	1.28402	0.188814	-2.40497	0.000220775	0.0396413
56666	CATGCCCGGCTTCGAGTTCAT	4.04223	6.80044	1.28402	0.188814	-2.40497	0.000220775	0.0396413
57039	CATGAAGAGCCTTATCGAGGT	1.02856	2.05712	0	0	-Inf	0.000535764	0.0644915
57086	CATGGAGTGACAGAGTTTCAT	0.901279	1.73673	0.0658292	0.0379041	-4.7215	0.000253727	0.0420577
57157	CATGGTGTGCTGTAGTTTACA	5.75066	8.08553	3.41579	0.422458	-1.24312	0.000897264	0.0913343
57590	CATGACAACTGTGGAACAACG	2.06604	3.70274	0.429349	0.115954	-3.10837	0.000302509	0.0470579
57698	CATGGAGTCCCTGAGCTTTGA	1.3593	2.46921	0.249395	0.101002	-3.30754	5.35e-05	0.0159253
57954	CATGTAGTTTTGATCATCGTG	24.5535	11.0343	38.0726	3.45038	1.78676	0.000324062	0.0489762
58151	CATGTTCATTATCAGAGACAG	1.3095	2.61901	0	0	-Inf	0.000252424	0.0420577
58375	CATGTCGTGATGTATATATGA	6.71355	9.84294	3.58416	0.364135	-1.45745	0.000236878	0.0405957
58892	CATGGGAGATTGATGAAGTAG	1.15883	0.187465	2.1302	11.3632	3.5063	6.55e-05	0.0182313
59040	CATGATATTTGATTCCGATCG	1.06651	0.259018	1.874	7.23503	2.855	0.000460543	0.0594473
59040	CATGATATTTGATTCCGATTG	1.06651	0.259018	1.874	7.23503	2.855	0.000460543	0.0594473
59402	CATGTCAGATTATATACCCGC	0.854104	0	1.70821	Inf	Inf	1.79e-06	0.00170985
59446	CATGGTACGCGCGTATATTGT	0.966248	1.80084	0.131658	0.0731095	-3.7738	0.000844704	0.0874513
59446	CATGGTACGCGCGTATATTTT	0.966248	1.80084	0.131658	0.0731095	-3.7738	0.000844704	0.0874513
59624	CATGTTGAGAATACAAAGACA	1.56528	3.01283	0.117737	0.0390784	-4.67748	0.000333721	0.0489762
59893	CATGTTCCTCACCCTCGCCCA	0.740017	1.48003	0	0	-Inf	4.9e-05	0.0154688
59923	CATGTTGTAAAGAATTCCCAA	0.85602	1.53039	0.181646	0.118693	-3.0747	0.000926345	0.0919731
59943	CATGAGGATGCAACTGGAGAC	1.14882	2.1107	0.186927	0.0885614	-3.49718	8.62e-05	0.0210521
60728	CATGCGCGATCGAGAAGTAGG	8.07255	11.5745	4.57062	0.394888	-1.34048	0.000804153	0.0841144
60829	CATGGGCCACCAATTGAATGC	1.44165	2.63458	0.248724	0.0944078	-3.40495	2.73e-06	0.00217673
60954	CATGCCTCTCGAGTGCACTTT	1.61639	2.65376	0.579018	0.218188	-2.19636	9.71e-05	0.0223157
61224	CATGTTTCACCGCCTTTTGCT	1.41692	2.57018	0.263656	0.102583	-3.28514	5.35e-05	0.0159253
61235	CATGTTGTTGAGAGAATGTAA	5.54604	2.35356	8.73853	3.7129	1.89254	0.00039031	0.0535731
62297	CATGACTGGAATGTACGGCGA	4.10262	6.58082	1.62442	0.246841	-2.01835	3.82e-05	0.0131527
62332	CATGTTGCGTTTAAATAAGCT	2.3125	3.63194	0.993059	0.273424	-1.87079	0.000605774	0.069869
62595	CATGTTACGCGCTTCGGCAAA	1.6885	2.88317	0.493837	0.171283	-2.54555	6.99e-05	0.0187615
62736	CATGGATGTTGCACCAAAGGA	17.1417	23.555	10.7283	0.455459	-1.13461	1.13e-05	0.00563833
63918	CATGTGATGCCGGGAAAGACG	1.44478	2.77015	0.119417	0.0431086	-4.53588	6.36e-07	0.00080437
64709	CATGATCGTTTGCTACAAATG	0.913212	1.59456	0.231861	0.145408	-2.78183	0.000231873	0.0401922
64874	CATGGATTAAGTAGTGACCGC	0.718308	1.3645	0.0721196	0.0528543	-4.24183	0.000231384	0.0401922
65145	CATGAATTTGTTCCTTTTTCA	7.36888	3.42559	11.3122	3.30226	1.72345	0.000915418	0.0916445
65466	CATGGAACTTCAAAAACGAGA	1.26501	2.35341	0.176605	0.0750421	-3.73616	0.000637744	0.0723122
65548	CATGGTATACCTCTGGATCTT	293.172	321.35	264.994	0.824628	-0.278185	0.000186721	0.0351801
65620	CATGGTTGGCTACACGGAATC	1.78751	3.2052	0.36981	0.115378	-3.11556	1.14e-06	0.00132561
65849	CATGAGGACGCCCACGTGGCC	0.702185	1.28495	0.119417	0.0929351	-3.42763	0.000243734	0.0410746
66334	CATGCCAGTGGACATTGATCA	1.64206	2.90902	0.375102	0.128945	-2.95518	5.64e-05	0.0164535
66552	CATGTCCACAAATCTTATGTT	1.39367	2.55186	0.235473	0.0922751	-3.43791	7.86e-05	0.0202169
67097	CATGGGTGAGATGATTCGCGG	1.16487	2.03372	0.296022	0.145557	-2.78034	0.000298624	0.046935
67418	CATGTAGCTGCATTTGAATGG	1.4871	2.91533	0.0588683	0.0201927	-5.63002	0.000626104	0.0714803
67418	CATGTAGCTGCATTTGATTGG	1.4871	2.91533	0.0588683	0.0201927	-5.63002	0.000626104	0.0714803
67650	CATGGATGAGGGTACATTAGC	0.884141	1.76828	0	0	-Inf	3.11e-06	0.00224483
67839	CATGATATGGGCCAGGTGCGG	0.794015	1.52916	0.0588683	0.0384971	-4.69911	0.000746256	0.0808637
67968	CATGGGATGCAAATAAGTAGC	0.756911	0.121175	1.39265	11.4929	3.52266	0.000652616	0.0735928
67968	CATGGGTTGCAAATAAGTAGC	0.756911	0.121175	1.39265	11.4929	3.52266	0.000652616	0.0735928
68083	CATGGTTTATACTGATCTTAT	4.32771	7.23345	1.42196	0.196582	-2.3468	6.93e-05	0.0187615
68136	CATGGCATCACAGAGTCAAGA	0.951751	1.9035	0	0	-Inf	3.08e-05	0.0111201
68326	CATGCGAAACGAGAGTGGTAA	6.47819	9.17293	3.78345	0.412458	-1.27768	0.000260413	0.0429314
68326	CATGTGAAACGAGAGTGGTAA	6.47819	9.17293	3.78345	0.412458	-1.27768	0.000260413	0.0429314
68440	CATGCTAGTCGAGCATTACGC	7.04932	2.57107	11.5276	4.48357	2.16465	1.53e-05	0.00684834
68440	CATGCTAGTCTAGTATTACGC	7.04932	2.57107	11.5276	4.48357	2.16465	1.53e-05	0.00684834
68560	CATGTGCAAAGTATAAAAACA	3.66123	6.09435	1.2281	0.201514	-2.31105	5.03e-05	0.0155833
68791	CATGGAAATTCAACTAGACCT	0.544318	1.02281	0.0658292	0.0643613	-3.95766	0.000335394	0.0489762
68816	CATGATTTTCCCGCACTCGTT	1.61292	0.552525	2.67332	4.83837	2.27452	5.72e-05	0.0165382
68816	CATGATATTCCCGCACTCGTT	1.61292	0.552525	2.67332	4.83837	2.27452	5.72e-05	0.0165382
68818	CATGGTGAACCGAGGCTATGT	28.6971	19.195	38.1992	1.99006	0.992814	7.5e-05	0.0197348
68836	CATGATGGACCCTTTGCAAAT	6.5181	10.4583	2.57793	0.246497	-2.02036	0.000902982	0.0915372
69655	CATGCGCTGGTTCGGACCTTA	0.906268	1.81254	0	0	-Inf	0.0002919	0.0467997
70106	CATGATGGCAGAACGAGCAGC	592.664	353.305	832.022	2.35497	1.23571	5.46e-05	0.0160733
70498	CATGAGCGGGATGTGAGTTAC	1.65375	3.06866	0.238834	0.0778301	-3.68353	0.000333965	0.0489762
71022	CATGTCGGTGTGGTGGGTCTT	4.10779	5.95183	2.26374	0.380343	-1.39463	3.97e-05	0.0135232
72017	CATGCGAAGCTATAAGACCAG	1.60006	3.08071	0.119417	0.0387629	-4.68918	8.13e-05	0.0205858
72086	CATGGCTAAAGAAACATGATG	21.3656	30.787	11.9441	0.387959	-1.36602	0.000338693	0.0491574
72175	CATGCCCTTTTATACTCTTCC	1.24258	2.18672	0.298439	0.136478	-2.87326	8.14e-05	0.0205858
72389	CATGTGTTTGCAAGCATTGTT	2.50869	3.86726	1.15013	0.297402	-1.74952	0.000553875	0.0653745
72701	CATGATACTAATTCAAACGCA	2.31213	0.421345	4.20292	9.97501	3.31832	0.000228879	0.0401922
72711	CATGAAGGGAGTCGTCGACAG	3.12737	5.31652	0.93823	0.176475	-2.50247	2.98e-05	0.0108794
73463	CATGATGACGAGGACGAAGAA	7.81416	11.381	4.2473	0.373191	-1.42201	0.000728656	0.0797944
73470	CATGGGGAACACAAAAGTCCG	9.03347	14.341	3.72596	0.259812	-1.94446	0.000185733	0.0351801
73679	CATGCGCAATTATACAAAATA	9.11405	5.86753	12.3606	2.10661	1.07492	0.000356184	0.0509646
73679	CATGCGCAATTATACAAAAAA	9.11405	5.86753	12.3606	2.10661	1.07492	0.000356184	0.0509646
73981	CATGCAAGGGAATGCTGTCAT	3.05741	5.00508	1.10974	0.221723	-2.17317	0.00104346	0.099224
73981	CATGCAAGGGAATGCTGTCAC	3.05741	5.00508	1.10974	0.221723	-2.17317	0.00104346	0.099224
74026	CATGTAAAAGATCTTGGTATT	0.996135	1.9334	0.0588683	0.030448	-5.03751	2.98e-06	0.00224483
74507	CATGACACCTAGAAATGTTTA	0.912776	0.12271	1.70284	13.8769	3.79462	1.76e-05	0.00753519
74721	CATGTAACAGCGTCGATGCAC	1.22726	2.25703	0.197488	0.0874989	-3.51459	0.000372431	0.0519079
75047	CATGTGCAGAGGTAATTGATG	4.67885	6.64538	2.71233	0.408152	-1.29282	0.000800702	0.0840432
75761	CATGCTTAATACCGCATTGTA	0.976434	1.71067	0.242195	0.141579	-2.82032	0.00030177	0.0470579
76081	CATGAACGCCACGAATAATGG	1.09948	2.19895	0	0	-Inf	1.13e-05	0.00563833
76328	CATGAGCCTTGAAGTTTAGTA	2.94251	4.89915	0.985869	0.201233	-2.31306	5.13e-05	0.0157091
76776	CATGGCAATAGGAGGTGTGCT	0.61118	1.16349	0.0588683	0.0505962	-4.30483	0.000172202	0.0334665
77597	CATGGTCCAACTCACGAGGAG	1.98601	3.42742	0.544593	0.158893	-2.65387	3.47e-06	0.00244671
78320	CATGTCATTGTGCAAAATGCC	1.89496	0.707795	3.08212	4.35454	2.12252	0.000411117	0.0554259
78552	CATGCTGCTCGTCGTCGCCGG	1.19296	1.97409	0.411827	0.208617	-2.26107	9.58e-05	0.0223157
78552	CATGCTGCTCGTCGTCGCCGA	1.19296	1.97409	0.411827	0.208617	-2.26107	9.58e-05	0.0223157
78553	CATGAGGGTAACACCAGACCC	1.21463	1.83916	0.590101	0.320853	-1.64001	0.000684378	0.0754906
78621	CATGAGAGTCCAGATCACAAA	53.6525	28.5452	78.7599	2.75913	1.46421	4.02e-06	0.00277412
79683	CATGTCGGACTGTAGTCTGAA	0.981941	0	1.96388	Inf	Inf	0.000280399	0.0457291
80306	CATGTTCACTTTGCCAAGGAA	0.744793	0	1.48959	Inf	Inf	1.31e-05	0.00600864
80387	CATGAAAAACGAGAAGCTGTC	1.98103	3.67133	0.29073	0.0791891	-3.65855	4.33e-06	0.00288767
80493	CATGTCGGTCTCTAAGAGCAG	2.65342	4.35915	0.94768	0.2174	-2.20157	7.55e-05	0.0197348
80523	CATGGCTGCAAAGTTGTCTAA	1.44161	2.75155	0.131658	0.0478487	-4.38538	0.000464361	0.0596861
80523	CATGGCTGCAAAGTTGTCNAA	1.44161	2.75155	0.131658	0.0478487	-4.38538	0.000464361	0.0596861
81018	CATGGCTAATGCAGTAGCTAA	2.98803	4.80731	1.16875	0.24312	-2.04026	2.8e-06	0.00217673
81088	CATGTTTTTCATAAAATAAAA	0.919917	0.0647544	1.77508	27.4125	4.77676	6.88e-05	0.0187615
81520	CATGATTTTATTTTCCCATCG	13.8503	8.64321	19.0573	2.20489	1.14071	1.05e-05	0.00561056
81986	CATGCGTAATATCGGGGGCTC	10.1493	4.0102	16.2883	4.06172	2.02209	0.00105955	0.0998144
81986	CATGCGTAATATCGGGGCCTC	10.1493	4.0102	16.2883	4.06172	2.02209	0.00105955	0.0998144
82291	CATGGTTTCTCCAAAGTTATC	0.748859	1.4256	0.0721196	0.050589	-4.30503	0.0002036	0.0376585
82898	CATGTTTCGAAGATCTTCTAC	1.1871	2.37419	0	0	-Inf	0.000311579	0.0482217
83496	CATGCACAGTAGAAAAGGCAT	7.854	10.457	5.25105	0.502158	-0.993786	0.000885295	0.0907247
83841	CATGCATCGTTCAATTAATTG	8.9786	13.4499	4.50725	0.335113	-1.57728	0.000510138	0.0628683
84049	CATGCCACGTGTATTGTCTGG	10.7576	14.6576	6.85771	0.467861	-1.09585	5.95e-07	0.00080437
84090	CATGTCATATAGTACTTTCCT	1.12462	1.89268	0.356559	0.188389	-2.40822	1.76e-05	0.00753519
84647	CATGAAGCTCCACGACGAGAT	1.21147	0.0647544	2.35818	36.4172	5.18655	5e-07	0.000758017
84658	CATGACGCGCCTCATTGTTGT	117.976	59.7418	176.211	2.94955	1.56049	2.77e-06	0.00217673
84659	CATGTTGTACGAACACGCAAA	24.0021	14.2266	33.7775	2.37424	1.24747	7.58e-07	0.00091915
84820	CATGAAAGATTTATCAAGTTA	3.56703	5.46562	1.66844	0.305261	-1.71188	0.000552868	0.0653745
84836	CATGATTCGTGTCACAGCAAT	1.05881	1.78272	0.334903	0.187861	-2.41226	0.000970209	0.0948232
84836	CATGCTTCGTGTCACAGCAAT	1.05881	1.78272	0.334903	0.187861	-2.41226	0.000970209	0.0948232
85043	CATGAAATTATATTATTCGTA	1.37428	0.0647544	2.6838	41.4459	5.37316	0.00054373	0.0646804
85043	CATGAAATTATATTATTAGTA	1.37428	0.0647544	2.6838	41.4459	5.37316	0.00054373	0.0646804
85076	CATGTGGAGAACATCCGATCA	6.84347	11.1556	2.53135	0.226913	-2.13979	0.000681055	0.0753983
85289	CATGCAGAGTCTGCTCTTCCC	3.06726	5.84018	0.294341	0.0503994	-4.31045	0.00042968	0.0573411
85289	CATGCAGAGTCTGCTCTTCCA	3.06726	5.84018	0.294341	0.0503994	-4.31045	0.00042968	0.0573411
85333	CATGGGAACCTTGATATATTG	1.30451	1.9231	0.68592	0.356674	-1.48732	0.000478425	0.060722
85333	CATGGGAACCTTGATATATTA	1.30451	1.9231	0.68592	0.356674	-1.48732	0.000478425	0.060722
85515	CATGGCATAGGCGATTTGCTA	1.42352	2.24468	0.602354	0.268348	-1.89783	0.000716235	0.0787184
85626	CATGGACGTGTCTACCAAGGA	2.57117	4.74006	0.402276	0.0848672	-3.55865	1.62e-09	1.02e-05
86731	CATGGTTGCGTATGCTCAAGA	1.59792	2.89646	0.299383	0.103362	-3.27423	0.000194839	0.0364829
86834	CATGAGCCTCTGGTACTGGAT	0.739584	1.47917	0	0	-Inf	4.38e-06	0.00288767
87028	CATGGAATGGGGATCAGCGTA	1.00925	1.61918	0.399313	0.246614	-2.01967	6.9e-05	0.0187615
87028	CATGGAATGGGGATCAGCGCA	1.00925	1.61918	0.399313	0.246614	-2.01967	6.9e-05	0.0187615
87156	CATGCTTGCGGAAAAACCAAA	1.00168	1.65375	0.349598	0.211397	-2.24198	0.000516061	0.0628683
87254	CATGCAAGGTTGGAAATTATA	2.74839	4.54807	0.948703	0.208594	-2.26123	0.000294677	0.0467997
87355	CATGTATCGAGTGGGAAACTT	0.739783	1.41902	0.0605488	0.0426696	-4.55065	8.81e-05	0.0210521
87355	CATGTATCGAGTGGGAGACTA	0.739783	1.41902	0.0605488	0.0426696	-4.55065	8.81e-05	0.0210521
87597	CATGAAGGACGTACCGTGTCC	2.43368	4.20949	0.657861	0.15628	-2.67779	0.000863349	0.0890777
87597	CATGAAGGACGTACCGTGTTG	2.43368	4.20949	0.657861	0.15628	-2.67779	0.000863349	0.0890777
87741	CATGACTTTATGCAGAGTATA	12.5216	7.70181	17.3413	2.25159	1.17095	0.000327087	0.0489762
87925	CATGCCACTGAATTCCATACC	3.53565	5.1865	1.88479	0.363403	-1.46036	0.000229164	0.0401922
88253	CATGTGCGAAGAAAGAATATC	10.5171	14.6396	6.39456	0.436797	-1.19497	0.000975781	0.0948232
88592	CATGATGTACGGTGGTATTCG	1.94265	3.21946	0.665832	0.206815	-2.27359	0.000978429	0.0948232
88592	CATGATGTACGGTGGTATGCG	1.94265	3.21946	0.665832	0.206815	-2.27359	0.000978429	0.0948232
